# Supplementary material for: Oases in the Sahara Desert–Linking biological and cultural diversity
Source: PLoS One. 2023 Aug 17;18(8):e0290304. doi: 10.1371/journal.pone.0290304 (PMC10434913; doi:10.1371/journal.pone.0290304)
Supplement: S1 File — (XLSX) [file pone.0290304.s002.xlsx]

## Sheet: Table S1 Oases Sahara Desert
Table S1: Oases identified based on a literature review, including scientific literature, project reports, maps and information derived from sources of international organizations (e.g. UNESCO).
Country	Name of Oasis Group / Valley / Region	Oasis	Source
Algeria	Ouargla	Ouargla	UNEP, n.d., Ouargla Oasis. Environmental Change Hotspots. Division of Early Warning and Assessment (DEWA). United Nations Environment Programme (UNEP). <https://na.unep.net/atlas/webatlas.php?id=2269> (Accessed on 24.03.17).
Algeria	Ouargla	Beni Thour	Zaharieva et al. 2014: Saharan wheats: before they disappear
Algeria	Ouargla	Sidi Khouiled	Zaharieva et al. 2014: Saharan wheats: before they disappear
Algeria	Ouargla	Chott	Zaharieva et al. 2014: Saharan wheats: before they disappear
Algeria	Ouargla	Rouissat	Zaharieva et al. 2014: Saharan wheats: before they disappear
Algeria	Ouargla	Said Otba	Zaharieva et al. 2014: Saharan wheats: before they disappear
Algeria	Ouargla	N'goussa	Zaharieva et al. 2014: Saharan wheats: before they disappear
Algeria	Oasis de Tamantit et Sid Ahmed Timmi		Ramsar Sites Information Service [https://rsis.ramsar.org/]
Algeria	Oasis de Moghrar et de Tiout	Tiout	Ramsar Sites Information Service [https://rsis.ramsar.org/]
Algeria	Wilaya d'El-Oued	Chott Merrouane et Oued Khrouf	Ramsar Sites Information Service [https://rsis.ramsar.org/]
Algeria	Tassili n'Ajjer	La Vallée d'Iherir	Ramsar Sites Information Service [https://rsis.ramsar.org/]
Algeria	wilaya de Tamanrasset	Gueltates Afilal	Ramsar Sites Information Service [https://rsis.ramsar.org/]
Algeria	d'Ideles	Les Gueltates d'Issakarassene	Ramsar Sites Information Service [https://rsis.ramsar.org/]
Algeria	Wilaya d’Alger	Réserve Naturelle du Lac de Réghaïa	Ramsar Sites Information Service [https://rsis.ramsar.org/]
Algeria	Wilaya de M'Sila,Wilaya de Batna	Chott El Hodna	Ramsar Sites Information Service [https://rsis.ramsar.org/]
Algeria	Mʾzab Valley	Ghardaia	Zaharieva et al. 2014: Saharan wheats: before they disappear
Algeria	Mʾzab Valley	El-Ateuf	Baba Amer et al. 2016: Impact of industrial waste on the quality of ground water in the M'Zab valley.
Algeria	Mʾzab Valley	Beni Isguene	Baba Amer et al. 2016: Impact of industrial waste on the quality of ground water in the M'Zab valley.
Algeria	Mʾzab Valley	Melika	Baba Amer et al. 2016: Impact of industrial waste on the quality of ground water in the M'Zab valley.
Algeria	Mʾzab Valley	Bounoura	Baba Amer et al. 2016: Impact of industrial waste on the quality of ground water in the M'Zab valley.
Algeria	Mʾzab Valley	Beriane	Baba Amer et al. 2016: Impact of industrial waste on the quality of ground water in the M'Zab valley.
Algeria	Mʾzab Valley	Metlili	Scheele 2010: Traders, Saints, And Irrigation; Fernandez et al 1997: Molecular records of micro-evolution within the Algerian population of Fusarium oxysporum f.sp. Albedinis during ist spread to new oases
Algeria	Hoggar (or Ahaggar)	Silet	Zaharieva et al. 2014: Saharan wheats: before they disappear
Algeria	Hoggar (or Ahaggar)	Ideles	Zaharieva et al. 2014: Saharan wheats: before they disappear
Algeria	Hoggar (or Ahaggar)	Abelassa	Zaharieva et al. 2014: Saharan wheats: before they disappear
Algeria	Hoggar (or Ahaggar)	In Amguel	Zaharieva et al. 2014: Saharan wheats: before they disappear
Algeria	Hoggar (or Ahaggar)	Tamanrasset	Zaharieva et al. 2014: Saharan wheats: before they disappear
Algeria	Ziban	Biskra	Deghiche-Diab 2015: Entomofauna of Ziban Oasis, Biskra, Algeria
Algeria	Ziban	Biskra - Ouled Djellal	Deghiche-Diab 2015: Entomofauna of Ziban Oasis, Biskra, Algeria
Algeria	Ziban	Biskra - Sidi Okba	Deghiche-Diab 2015: Entomofauna of Ziban Oasis, Biskra, Algeria
Algeria	Ziban	Biskra - Ain Ben Noui	Deghiche-Diab 2015: Entomofauna of Ziban Oasis, Biskra, Algeria
Algeria	Ziban	Biskra - Tolga	Deghiche-Diab 2015: Entomofauna of Ziban Oasis, Biskra, Algeria
Algeria	Ziban	Biskra - El Ghrous	Deghiche-Diab 2015: Entomofauna of Ziban Oasis, Biskra, Algeria
Algeria	Ziban	Biskra - M'Chouneche	Thorrignac: Ziban Oases
Algeria		Djanet	Zaharieva et al. 2014: Saharan wheats: before they disappear
Algeria	Gouara	Timimoun	Zaharieva et al. 2014: Saharan wheats: before they disappear
Algeria	Gouara	Timimoun - Aghlad	Remini et al 2011: Timimoun‘s foggara (Algeria): an heritage in danger
Algeria	Gouara	Timimoun - Oasis de Ouled Saïd	Ramsar Sites Information Service [https://rsis.ramsar.org/]; Remini et al 2011: Timimoun‘s foggara (Algeria): an heritage in danger
Algeria	Gouara	Timimoun - Kali	Remini et al 2011: Timimoun‘s foggara (Algeria): an heritage in danger
Algeria	Gouara	Ajdir	Fernandez et al 1997: Molecular records of micro-evolution within the Algerian population of Fusarium oxysporum f.sp. Albedinis during ist spread to new oases
Algeria	Gouara	Alamellal	Fernandez et al 1997: Molecular records of micro-evolution within the Algerian population of Fusarium oxysporum f.sp. Albedinis during ist spread to new oases
Algeria	Gouara	Ghiat	Fernandez et al 1997: Molecular records of micro-evolution within the Algerian population of Fusarium oxysporum f.sp. Albedinis during ist spread to new oases
Algeria	Gouara	Tinerkouk	Benaricha et al 2016: Geochemical Characterization The Waters Of Foggaras The Continental Intercalary Aquifer Of Timinoune Region (South West Algeria)
Algeria	Gouara	Swani	Benaricha et al 2016: Geochemical Characterization The Waters Of Foggaras The Continental Intercalary Aquifer Of Timinoune Region (South West Algeria)
Algeria	Gouara	Tagouzi	Benaricha et al 2016: Geochemical Characterization The Waters Of Foggaras The Continental Intercalary Aquifer Of Timinoune Region (South West Algeria)
Algeria	Gouara	Deldoul	Benaricha et al 2016: Geochemical Characterization The Waters Of Foggaras The Continental Intercalary Aquifer Of Timinoune Region (South West Algeria)
Algeria	Gouara	Aougourt	Benaricha et al 2016: Geochemical Characterization The Waters Of Foggaras The Continental Intercalary Aquifer Of Timinoune Region (South West Algeria)
Algeria	Tuat	Tuat	Zaharieva et al. 2014: Saharan wheats: before they disappear
Algeria	Tuat	Reggane	Zaharieva et al. 2014: Saharan wheats: before they disappear
Algeria	Tuat	Adrar	Encyclopedia Britannica 2005: https://www.britannica.com/place/Touat [accessed: 2017/03/27]; Remini, Achour 2013: THE FOGGARAS OF IN SALAH (ALGERIA): THE FORGOTTEN HERITAGE
Algeria	Tuat	Fenoughil	Encyclopedia Britannica 2005: https://www.britannica.com/place/Touat [accessed: 2017/03/27]; Hamza et al 2010: Les oasis du Draa au Maroc
Algeria	Tuat	Zaouiet Kounta	Encyclopedia Britannica 2005: https://www.britannica.com/place/Touat [accessed: 2017/03/27]; Hamza et al 2010: Les oasis du Draa au Maroc
Algeria	Tuat	Oued Aissa	Fernandez et al 1997: Molecular records of micro-evolution within the Algerian population of Fusarium oxysporum f.sp. Albedinis during ist spread to new oases
Algeria	Tuat	Mansor Bouda	Fernandez et al 1997: Molecular records of micro-evolution within the Algerian population of Fusarium oxysporum f.sp. Albedinis during ist spread to new oases
Algeria	Tuat	Adgha	Fernandez et al 1997: Molecular records of micro-evolution within the Algerian population of Fusarium oxysporum f.sp. Albedinis during ist spread to new oases
Algeria	Tuat	Tillilène	Fernandez et al 1997: Molecular records of micro-evolution within the Algerian population of Fusarium oxysporum f.sp. Albedinis during ist spread to new oases
Algeria	Tuat	Mahdia	Fernandez et al 1997: Molecular records of micro-evolution within the Algerian population of Fusarium oxysporum f.sp. Albedinis during ist spread to new oases
Algeria	Tuat	Tmantit	Fernandez et al 1997: Molecular records of micro-evolution within the Algerian population of Fusarium oxysporum f.sp. Albedinis during ist spread to new oases
Algeria	Tuat	Oued Hadj Mamou	Fernandez et al 1997: Molecular records of micro-evolution within the Algerian population of Fusarium oxysporum f.sp. Albedinis during ist spread to new oases
Algeria	Tuat	Oued Aarossa	Fernandez et al 1997: Molecular records of micro-evolution within the Algerian population of Fusarium oxysporum f.sp. Albedinis during ist spread to new oases
Algeria	In Salah (Tidikelt)	In Salah	Zaharieva et al. 2014: Saharan wheats: before they disappear
Algeria	In Salah	In Ghar	Remini, Achour 2013: THE FOGGARAS OF IN SALAH (ALGERIA): THE FORGOTTEN HERITAGE
Algeria	In Salah	Foggaret Ezzoua	Remini, Achour 2013: THE FOGGARAS OF IN SALAH (ALGERIA): THE FORGOTTEN HERITAGE
Algeria	In Salah	Foggaret El Arab	Remini, Achour 2013: THE FOGGARAS OF IN SALAH (ALGERIA): THE FORGOTTEN HERITAGE
Algeria	In Salah	Igostene	Remini, Achour 2013: THE FOGGARAS OF IN SALAH (ALGERIA): THE FORGOTTEN HERITAGE
Algeria	In Salah	Hainoune	Remini, Achour 2013: THE FOGGARAS OF IN SALAH (ALGERIA): THE FORGOTTEN HERITAGE
Algeria	In Salah	El Barka	Remini, Achour 2013: THE FOGGARAS OF IN SALAH (ALGERIA): THE FORGOTTEN HERITAGE
Algeria	In Salah	Foukani	Ramsar Sites Information Service [https://rsis.ramsar.org/], Remini, Achour 2013: THE FOGGARAS OF IN SALAH (ALGERIA): THE FORGOTTEN HERITAGE
Algeria	In Salah	Tahtani	Ramsar Sites Information Service [https://rsis.ramsar.org/], Remini, Achour 2013: THE FOGGARAS OF IN SALAH (ALGERIA): THE FORGOTTEN HERITAGE
Algeria	Saoura Valley	Beni Abbes	Boulanouar et al. 2014: Contribution to the Bio-ecological Study of Date Palm Entomofauna in the Region of Saoura (South Algeria)
Algeria	Saoura Valley	Igli	Boulanouar et al. 2014: Contribution to the Bio-ecological Study of Date Palm Entomofauna in the Region of Saoura (South Algeria)
Algeria	Saoura Valley	Tamtert	Boulanouar et al. 2014: Contribution to the Bio-ecological Study of Date Palm Entomofauna in the Region of Saoura (South Algeria)
Algeria	Saoura Valley	Kerzaz	Boulanouar et al. 2014: Contribution to the Bio-ecological Study of Date Palm Entomofauna in the Region of Saoura (South Algeria)
Algeria	Saoura Valley	Ouled Khedier	Boulanouar et al. 2014: Contribution to the Bio-ecological Study of Date Palm Entomofauna in the Region of Saoura (South Algeria)
Algeria	Saoura Valley	El Gsabi	Boulanouar et al. 2014: Contribution to the Bio-ecological Study of Date Palm Entomofauna in the Region of Saoura (South Algeria)
Algeria	Saoura Valley	Taghit	Zaharieva et al. 2014: Saharan wheats: before they disappear; Boulanouar et al. 2014: Contribution to the Bio-ecological Study of Date Palm Entomofauna in the Region of Saoura (South Algeria)
Algeria		El Golea (El Menia)	Zaharieva, M. et al. (2014): Saharan wheats: before they disappear
Egypt	Siwa	Siwa	Government of Egypt - Ministry of Agriculture. 2016. Siwa Oasis - Proposal for designation as Globally Important Agricultural Heritage Site.
Egypt	Siwa	Um Ghazlan	Stanley 1912: The Oasis of Siwa
Egypt	Siwa	Shiata	Stanley 1912: The Oasis of Siwa
Egypt	Siwa	Um Gharbe	Stanley 1912: The Oasis of Siwa
Egypt	Siwa	Gaijab	Stanley 1912: The Oasis of Siwa
Egypt	Siwa	Maraghe	Stanley 1912: The Oasis of Siwa
Egypt	Siwa	Khamisa	Stanley 1912: The Oasis of Siwa
Egypt	Siwa	Laraq	Stanley 1912: The Oasis of Siwa
Egypt	Siwa	Masrab el Akhwan	Stanley 1912: The Oasis of Siwa
Egypt	Siwa	Fitnas	Stanley 1912: The Oasis of Siwa
Egypt	Siwa	Meshenditt	Stanley 1912: The Oasis of Siwa
Egypt	Siwa	Ain el Megahiz	Stanley 1912: The Oasis of Siwa
Egypt	Siwa	Shali	Radwan 2011: Architecture, Change, and Conceptions of Modernity in Balat, Dakhla Oases
Egypt	Siwa	Girba	Abdel-Fattah et al. 2012: Facies architecture and depositional development of Middle Miocene carbonate strata at Siwa Oasis, Northwestern Egypt
Egypt	Siwa	Nuweimisa	Kehl 1987: ZONATION AND ESTABLISHMENT OF VEGETATION IN SELECTED UNINHABITED EGYPTIAN AND SUDANESE OASES
Egypt	Qattara Depression	Qara	Aref, Khoriby, Hamdan 2002: The role of salt weathering in the origin of the Qattara Depression, Western Desert, Egypt
Egypt	Dungul	Dungul Oasis	Bornkamm et al. - 2000 - Some observations on the plant communities of Dungul Oasis (Western Desert, Egypt
Egypt	Dungul	Dineigil Oasis	Bornkamm et al. - 2000 - Some observations on the plant communities of Dungul Oasis (Western Desert, Egypt
Egypt		Nakheila	Bornkamm et al. - 2000 - Some observations on the plant communities of Dungul Oasis (Western Desert, Egypt
Egypt		Kurkur	Bornkamm et al. - 2000 - Some observations on the plant communities of Dungul Oasis (Western Desert, Egypt
Egypt		Moghra	El-Ghani 2000: Vegetation composition of Egyptian inland saltmarshes
Egypt	Nile Valley	Faiyum	Linseele et al 2016: The earliest phase of introduction of Southwest Asian domesticated animals into Africa. New evidence from the Fayum Oasis in Egypt and its implications
Egypt	New Valley	Bahariya	Abd El-Ghani, M., and A. FAWZY. 2006. Plant diversity around springs and wells in five oases of the Western Desert, Egypt
Egypt	New Valley	Farafra	Abd El-Ghani, M., and A. FAWZY. 2006. Plant diversity around springs and wells in five oases of the Western Desert, Egypt
Egypt	New Valley	Kharga	Abd El-Ghani, M., and A. FAWZY. 2006. Plant diversity around springs and wells in five oases of the Western Desert, Egypt
Egypt	New Valley	Baris	Hachay et al. - 2010 - THE GEOTECHNICAL PARAMETERS FROM CSEM MAPPING AND MONITORING DATA AT THE OASIS KHARGA AND BARIS OF SAHARA DESERT, El Atfy 2016: The first evidence of paleo-wildfire from the Campanian (Late Cretaceous) of North Africa
Egypt	New Valley	Dakhla	Abd El-Ghani, M., and A. FAWZY. 2006. Plant diversity around springs and wells in five oases of the Western Desert, Egypt
Egypt	New Valley, Dakhla	Tunaydah Valley	Biebach et al. (2000):Strategies of passerine migration across the Mediterranian Sea and the Sahara Desert
Egypt	New Valley, Dakhla	Tenieda	2007 - Sefelnasr: Local Model Dakhla Oasis
Egypt	New Valley, Dakhla	Balat	2007 - Sefelnasr: Local Model Dakhla Oasis
Egypt	New Valley, Dakhla	Mut	2007 - Sefelnasr: Local Model Dakhla Oasis
Egypt	New Valley, Dakhla	Qasr	2007 - Sefelnasr: Local Model Dakhla Oasis
Egypt	New Valley, Dakhla	Mawhoub	2007 - Sefelnasr: Local Model Dakhla Oasis
Egypt	New Valley, Dakhla	Maasara	2007 - Sefelnasr: Local Model Dakhla Oasis
Egypt	New Valley, Dakhla	Ismant	2007 - Sefelnasr: Local Model Dakhla Oasis
Egypt	New Valley, Dakhla	Sheikh Wali	2007 - Sefelnasr: Local Model Dakhla Oasis
Egypt	New Valley, Dakhla	Hindaw	2007 - Sefelnasr: Local Model Dakhla Oasis
Egypt	New Valley, Dakhla	Oweina	2007 - Sefelnasr: Local Model Dakhla Oasis
Egypt	New Valley, Dakhla	Rashda	2007 - Sefelnasr: Local Model Dakhla Oasis
Egypt	New Valley, Dakhla	Bedkhulu	2007 - Sefelnasr: Local Model Dakhla Oasis
Egypt	New Valley, Dakhla	Ezab Qasr	2007 - Sefelnasr: Local Model Dakhla Oasis
Egypt	New Valley, Dakhla	Mawhoub West	2007 - Sefelnasr: Local Model Dakhla Oasis
Egypt	New Valley, Dakhla	Qalamun	Radwan 2011: Architecture, Change, and Conceptions of Modernity in Balat, Dakhla Oases
Egypt	New Valley, Dakhla	Gedida	Kato et al. 2014: The Relationship between Groundwater, Landuse, and Demography in Dakhla Oasis, Egypt
Egypt	New Valley, Dakhla	Moshiya	Kato et al. 2014: The Relationship between Groundwater, Landuse, and Demography in Dakhla Oasis, Egypt
Egypt	Fayoum	Wadi El Rayan	Ramsar Sites Information Service [https://rsis.ramsar.org/]
Egypt	South Sinai	Tarfat el Quidrein Oasis	Phillips 1988: THE UPPER PALEOLITHIC OF THE WADI FEIRAN, SOUTHERN SINAI
Egypt	South Sinai	Feiran Oasis	Abd el-Ghani and El-Sawaf 2004: Diversity and Distribution of Plant Species in Agro-Ecosystems of Egypt; Phillips 1988: THE UPPER PALEOLITHIC OF THE WADI FEIRAN, SOUTHERN SINAI; Attia et al. 2016: Role of uranium in controlling radiogenic heat production based on gamma ray spectrometry and thermal remote sensing data, southwestern Sinai, Egypt; http://whc.unesco.org/en/tentativelists/195/ [access…
Egypt	South Sinai	St. Catherine's oasis	Phillips 1988: THE UPPER PALEOLITHIC OF THE WADI FEIRAN, SOUTHERN SINAI
Egypt	North Sinai	Quseima	Baha el Din 2003: Egypt; Meshel 1994: The "Aharoni Fortress" near Quseima and the "Israelite Fortresses" in the Negev
Libya		Ghadames	UNESCO: http://whc.unesco.org/en/list/362/ [accessed: 2017/03/29]; Ealiwa et al. 2000: An investigation into thermal comfort in the summer season of Ghadames, Libya; Beh Salah 2012
Libya	Cyrenaica	Al-Jaghbub	Protected Planet: https://www.protectedplanet.net/al-jaghbub-oasis-protected-area [accessed: 2017/03/27]; Benda et al. 2014: Microbats of the Western Oases of Egypt, Libyan Desert
Libya	Cyrenaica	Maradah	Hephaestus Books 2011: Oases of Libya, Including: Awjila, Seba Oasis, Ubari, Ghat, Libya, Ghadames, Al Khufrah Oasis, Jalo Oasis, Kufra, Gaberoun, Al-Jaghbub, Houn, Jikharrah, Maradah, Ma'tan as-Sarra, Zallah
Libya	Al Wahat	Jalu	Alfarrah et al. 2016: Groundwater flow and chemistry of the oases of Al Wahat, NE Libya; Benda et al. 2014: Microbats of the Western Oases of Egypt, Libyan Desert
Libya	Al Wahat	Shakherah Oasis	Alfarrah et al. 2016: Groundwater flow and chemistry of the oases of Al Wahat, NE Libya
Libya	Al Wahat	Awjilah Gialo	Massa 2009: Annotated Check-List of Orthoptera of Libya; Al-Khayri et al. 2015: Date Palm Genetic Resources and Utilization; Alfarrah et al. 2016: Groundwater flow and chemistry of the oases of Al Wahat, NE Libya; Beh Salah 2012
Libya	Al-Jufrah	Al Jufrah	Racchi et al. 2014: Genetic characterization of Libyan date palm resources by microsatellite markers
Libya	Al-Jufrah	Waddan	Racchi et al. 2014: Genetic characterization of Libyan date palm resources by microsatellite markers
Libya	Al-Jufrah	Sokna	Racchi et al. 2014: Genetic characterization of Libyan date palm resources by microsatellite markers
Libya	Al-Jufrah	Zellah	Racchi et al. 2014: Genetic characterization of Libyan date palm resources by microsatellite markers
Libya	Al-Jufrah	Hun	Racchi et al. 2014: Genetic characterization of Libyan date palm resources by microsatellite markers
Libya	Al-Jufrah	Al Fugha	Racchi et al. 2014: Genetic characterization of Libyan date palm resources by microsatellite markers
Libya	Fezzan	Ghat	Zaharieva et al. 2014: Saharan wheats: before they disappear
Libya	Fezzan	Murzuk	Zaharieva et al. 2014: Saharan wheats: before they disappear; Al-Khayri et al. 2015: Date Palm Genetic Resources and Utilization
Libya	Fezzan - Murzuk	Tegerhi	Richter, L. (1960): Inseln der Sahara - Durch die Oasen Libyens; http://cities.vinc.cc/cities/tajarhi-libya?locale=en [accessed: 2017/03/29]
Libya	Fezzan - Murzuk	el Gatrun	Richter, L. (1960): Inseln der Sahara - Durch die Oasen Libyens
Libya	Fezzan - Murzuk	Waw al-Kabir	Richter, L. (1960): Inseln der Sahara - Durch die Oasen Libyens; Jany 1969: Pflanzen aus der libyschen Sahara.
Libya	Fezzan	Ubari	Davis et al. 2017: Springs: Conserving perennial water is critical in arid landscapes
Libya	Fezzan	Sebha	Al-Khayri et al. 2015: Date Palm Genetic Resources and Utilization
Libya	Fezzan	Waw an-Namus	Richter, L. (1960): Inseln der Sahara - Durch die Oasen Libyens; Jany 1969: Pflanzen aus der libyschen Sahara.
Libya	Fezzan	Edri	Richter, L. (1960): Inseln der Sahara - Durch die Oasen Libyens
Libya	Kufra	Al Kufrah	Shaibi et al. 2010: 10,000 years in isolation? Honeybees (Apis mellifera) in Saharan oases
Libya	Kufra	Bir al Ikwan	Hughes et al 1992: A directory of African wetlands
Libya	Kufra	A'ilat al Judayyid	Hughes et al 1992: A directory of African wetlands
Libya	Kufra	Buwaymah	Hughes et al 1992: A directory of African wetlands
Libya	Kufra	At Taj	Hughes et al 1992: A directory of African wetlands
Libya	Kufra	At Tallab	Hughes et al 1992: A directory of African wetlands
Libya	Kufra	Ma'tan as-Sarra	Hephaestus Books 2011: Oases of Libya, Including: Awjila, Seba Oasis, Ubari, Ghat, Libya, Ghadames, Al Khufrah Oasis, Jalo Oasis, Kufra, Gaberoun, Al-Jaghbub, Houn, Jikharrah, Maradah, Ma'tan as-Sarra, Zallah
Libya	Kufra	el-Harasc	Richter, L. (1960): Inseln der Sahara - Durch die Oasen Libyens
Libya	Kufra	El Giof	Richter, L. (1960): Inseln der Sahara - Durch die Oasen Libyens; Massa 2009: Annotated Check-List of Orthoptera of Libya
Libya	Kufra	Rebiana	Massa 2009: Annotated Check-List of Orthoptera of Libya
Libya	Kufra	Ain Doua	Massa 2009: Annotated Check-List of Orthoptera of Libya
Libya	Kufra	Arkenu	Massa 2009: Annotated Check-List of Orthoptera of Libya
Libya	Kufra	Auenat (= Al Awaynat)	Massa 2009: Annotated Check-List of Orthoptera of Libya
Libya	Kufra	Buema	Massa 2009: Annotated Check-List of Orthoptera of Libya
Libya	Kufra	Calauscio	Massa 2009: Annotated Check-List of Orthoptera of Libya
Libya	Kufra	El Giululab	Massa 2009: Annotated Check-List of Orthoptera of Libya
Libya	Kufra	El Hauanizi	Massa 2009: Annotated Check-List of Orthoptera of Libya
Libya	Kufra	El Tag	Massa 2009: Annotated Check-List of Orthoptera of Libya
Libya	Kufra	El Talaab	Massa 2009: Annotated Check-List of Orthoptera of Libya
Libya	Kufra	El Teilib	Massa 2009: Annotated Check-List of Orthoptera of Libya
Libya	Kufra	Es Sahabi	Massa 2009: Annotated Check-List of Orthoptera of Libya
Libya	Kufra	Gebel Hauash	Massa 2009: Annotated Check-List of Orthoptera of Libya
Libya	Kufra	Giardaba	Massa 2009: Annotated Check-List of Orthoptera of Libya
Libya	Kufra	Haret el Hafún	Massa 2009: Annotated Check-List of Orthoptera of Libya
Libya	Kufra	Jebel el Hauaig	Massa 2009: Annotated Check-List of Orthoptera of Libya
Libya	Kufra	Sebka El Giof	Massa 2009: Annotated Check-List of Orthoptera of Libya
Libya	Ash Shati	Brak	Shaibi, T.; Moritz, R.F.A. (2009): 10 000 years in isolation? Honeybees (Apis mellifera) in Saharan oases
Libya		Gaberoun	Hephaestus Books 2011: Oases of Libya, Including: Awjila, Seba Oasis, Ubari, Ghat, Libya, Ghadames, Al Khufrah Oasis, Jalo Oasis, Kufra, Gaberoun, Al-Jaghbub, Houn, Jikharrah, Maradah, Ma'tan as-Sarra, Zallah
Libya		El Mandara	Hephaestus Books 2011: Oases of Libya, Including: Awjila, Seba Oasis, Ubari, Ghat, Libya, Ghadames, Al Khufrah Oasis, Jalo Oasis, Kufra, Gaberoun, Al-Jaghbub, Houn, Jikharrah, Maradah, Ma'tan as-Sarra, Zallah
Libya		Un Almaa	Hephaestus Books 2011: Oases of Libya, Including: Awjila, Seba Oasis, Ubari, Ghat, Libya, Ghadames, Al Khufrah Oasis, Jalo Oasis, Kufra, Gaberoun, Al-Jaghbub, Houn, Jikharrah, Maradah, Ma'tan as-Sarra, Zallah; Al-Khayri et al. 2015: Date Palm Genetic Resources and Utilization
Libya		Jikharrah	Hephaestus Books 2011: Oases of Libya, Including: Awjila, Seba Oasis, Ubari, Ghat, Libya, Ghadames, Al Khufrah Oasis, Jalo Oasis, Kufra, Gaberoun, Al-Jaghbub, Houn, Jikharrah, Maradah, Ma'tan as-Sarra, Zallah
Libya		Tazerbo	Richter, L. (1960): Inseln der Sahara - Durch die Oasen Libyens; Al-Khayri et al. 2015: Date Palm Genetic Resources and Utilization
Morocco		Figuig	Al-Khayri et al. 2015: Date Palm Genetic Resources and Utilization
Morocco	Tafilalet	Oasis du Tafilalet	Ramsar sites [https://rsis.ramsar.org/ris/1483] Accessed: 2017/03/27
Morocco	Oasis du Tafilalet	Errachidia	Habel et al. (2012): A Forest Butterfly in Sahra Desert Oases: Isolation Does Not Matter
Morocco	Oasis du Tafilalet	Goulimine	Habel et al. (2012): A Forest Butterfly in Sahra Desert Oases: Isolation Does Not Matter
Morocco	Tafilalt	Erfoud	Habel et al. (2012): A Forest Butterfly in Sahra Desert Oases: Isolation Does Not Matter
Morocco	Tafilalt	Rissani	Habel et al. (2012): A Forest Butterfly in Sahra Desert Oases: Isolation Does Not Matter
Morocco	Tafilalt	Aoufous	Habel et al. (2012): A Forest Butterfly in Sahra Desert Oases: Isolation Does Not Matter
Morocco	Tata	Tata	Al-Khayri et al. 2015: Date Palm Genetic Resources and Utilization
Morocco	Tata	Agadir Lehna	Barathon, El Abbassi, Lechevalier 2005: Les oasis de la région de Tata (Maroc): abandon de la vie oasienne traditionnelle et adaptation à la vie urbaine; Dosso 2003: Le Maroc dans son contexte atlantique, méditerranéen et ouest-africain
Morocco	Tata	Tagmout	Dosso 2003: Le Maroc dans son contexte atlantique, méditerranéen et ouest-africain ouest-africain
Morocco	Tata	Ait Hamman	Dosso 2003: Le Maroc dans son contexte atlantique, méditerranéen et ouest-africain ouest-africain
Morocco	Tata	El Aïoun	Barathon, El Abbassi, Lechevalier 2005: Les oasis de la région de Tata (Maroc): abandon de la vie oasienne traditionnelle et adaptation à la vie urbaine; Dosso 2003: Le Maroc dans son contexte atlantique, méditerranéen et ouest-africain
Morocco	Tata	Agadir-Tissint	De Haas 1998: Socio-Economic Transformations and Oasis Agriculture in Southern Morocco
Morocco	Tata	Akka	Barathon, El Abbassi, Lechevalier 2005: Les oasis de la région de Tata (Maroc): abandon de la vie oasienne traditionnelle et adaptation à la vie urbaine; Boelee et al 2004: Environmental control of schistosomiasis through community participation in a Moroccan oasis
Morocco	Draa Valley	Mezguita	Karmaoui et al. 2014: Environmental Vulnerability to Climate Change and Anthropogenic Impacts in Dryland, (Pilot Study: Middle Draa Valley, South Morocco)
Morocco	Draa Valley	Tinzouline	Karmaoui et al. 2014: Environmental Vulnerability to Climate Change and Anthropogenic Impacts in Dryland, (Pilot Study: Middle Draa Valley, South Morocco)
Morocco	Draa Valley	Ternata	Karmaoui et al. 2014: Environmental Vulnerability to Climate Change and Anthropogenic; Al-Khayri et al. 2015: Date Palm Genetic Resources and Utilization Impacts in Dryland, (Pilot Study: Middle Draa Valley, South Morocco)
Morocco	Draa Valley	Fezouata	Karmaoui et al. 2014: Environmental Vulnerability to Climate Change and Anthropogenic Impacts in Dryland, (Pilot Study: Middle Draa Valley, South Morocco)
Morocco	Draa Valley	Ktaoua	Karmaoui et al. 2014: Environmental Vulnerability to Climate Change and Anthropogenic Impacts in Dryland, (Pilot Study: Middle Draa Valley, South Morocco)
Morocco	Draa Valley	M'hamid	Moussa et al (IMAROM)
Morocco	Draa Valley	Ourzzazzat	Al-Khayri et al. 2015: Date Palm Genetic Resources and Utilization
Morocco	Draa Valley	Zagora	Bodian et al. 2014: Genetic Diversity Analysis of Date Palm ( Phoenix dactylifera L.) Cultivars from Morocco Using SSR Markers
Morocco	Draa Valley	Agdz	Kodad et al. 2013: Self-(in)compatibility and fruit set in 19 local Moroccan apricot (Prunus armeniaca L.) genotypes
Morocco	Dades Valley	Skoura	Kodad et al. 2013: Self-(in)compatibility and fruit set in 19 local Moroccan apricot (Prunus armeniaca L.) genotypes
Morocco		Tafraout	Habel et al. (2012): A Forest Butterfly in Sahra Desert Oases: Isolation Does Not Matter
Morocco		Gorges du Todra	Habel et al. (2012): A Forest Butterfly in Sahra Desert Oases: Isolation Does Not Matter
Morocco	Atlas Mountain	Todgha	de Haas 2006: Migration, remittances and regional development in Southern Morocco
Morocco		Gaouz	Habel et al. (2012): A Forest Butterfly in Sahra Desert Oases: Isolation Does Not Matter
Morocco		Tardirhoust	Habel et al. (2012): A Forest Butterfly in Sahra Desert Oases: Isolation Does Not Matter
Morocco		Tarda	Habel et al. (2012): A Forest Butterfly in Sahra Desert Oases: Isolation Does Not Matter
Morocco		Ifri	Habel et al. (2012): A Forest Butterfly in Sahra Desert Oases: Isolation Does Not Matter
Morocco		Source Bleu de Meski	Habel et al. (2012): A Forest Butterfly in Sahra Desert Oases: Isolation Does Not Matter
Morocco		Boudnib	Habel et al. (2012): A Forest Butterfly in Sahra Desert Oases: Isolation Does Not Matter
Morocco		Sahli	Habel et al. (2012): A Forest Butterfly in Sahra Desert Oases: Isolation Does Not Matter
Morocco		Zrigat	Habel et al. (2012): A Forest Butterfly in Sahra Desert Oases: Isolation Does Not Matter
Morocco		Ba Touroug	Habel et al. (2012): A Forest Butterfly in Sahra Desert Oases: Isolation Does Not Matter
Morocco		Mellaab	Habel et al. (2012): A Forest Butterfly in Sahra Desert Oases: Isolation Does Not Matter
Morocco		Tafilalet	Ramsar Sites Information Service [https://rsis.ramsar.org/]; Zaharieva et al. 2014: Saharan wheats: before they disappear
Morocco	Le chapelet d'oasis de Tighmert	Le chapelet d'oasis de Tighmert	UNESCO: http://whc.unesco.org/fr/listesindicatives/6159/ [accessed: 2017/03/29]
Morocco	Le chapelet d'oasis de Tighmert	Ayt Bakkou	UNESCO: http://whc.unesco.org/fr/listesindicatives/6159/ [accessed: 2017/03/29]
Morocco	Le chapelet d'oasis de Tighmert	Taourirt	UNESCO: http://whc.unesco.org/fr/listesindicatives/6159/ [accessed: 2017/03/29]
Morocco	Le chapelet d'oasis de Tighmert	Ayt Massoud	UNESCO: http://whc.unesco.org/fr/listesindicatives/6159/ [accessed: 2017/03/29]
Morocco	Le chapelet d'oasis de Tighmert	Ayt Mhamad	UNESCO: http://whc.unesco.org/fr/listesindicatives/6159/ [accessed: 2017/03/29]
Morocco	Le chapelet d'oasis de Tighmert	Ayt al-Khannous	UNESCO: http://whc.unesco.org/fr/listesindicatives/6159/ [accessed: 2017/03/29]
Morocco	Le chapelet d'oasis de Tighmert	Asrir	UNESCO: http://whc.unesco.org/fr/listesindicatives/6159/ [accessed: 2017/03/29]
Morocco	Le chapelet d'oasis de Tighmert	Zraywila	UNESCO: http://whc.unesco.org/fr/listesindicatives/6159/ [accessed: 2017/03/29]
Morocco		Oases system in Atlas Mountains	FAO [http://www.fao.org/giahs/giahsaroundtheworld/en/]
Western Sahara		Bir Anzarane	Benda et al. 2010: Some new records of bats from Morocco (Chiroptera); van Chi-Bonnardel, R. (1973): The Atlas of Africa
Western Sahara	Kurkur	Dungul, Dineigil	UNESCO: World Heritage List, [http://whc.unesco.org/en/list/]
Western Sahara		The Springs of Messeit	Hughes and Hughes 1992: A directory of African Wetlands
Tunisia	Gabes	Oasis de Gabès	http://whc.unesco.org/en/tentativelists/5386/ [accessed: 2017/03/28]
Tunisia	Gabes	Aouinet	Hachicha and Ben Aissa 2014: Managing Salinity in Tunisian Oases
Tunisia	Gabes - El Hamma	El Hamma	MEDD - 2015 - Elaboration d'une monographie complete des oasis en Tunisie -Document 2 identification et caracterisation des oasis en Tunisie
Tunisia	Gabes - El Hamma	Bechima I	MEDD - 2015 - Elaboration d'une monographie complete des oasis en Tunisie -Document 2 identification et caracterisation des oasis en Tunisie; 2015 - Selmi
Tunisia	Gabes - El Hamma	Bechima II	MEDD - 2015 - Elaboration d'une monographie complete des oasis en Tunisie -Document 2 identification et caracterisation des oasis en Tunisie; 2015 - Selmi
Tunisia	Gabes - El Hamma	Ben Ghilouf	MEDD - 2015 - Elaboration d'une monographie complete des oasis en Tunisie -Document 2 identification et caracterisation des oasis en Tunisie; 2015 - Selmi
Tunisia	Gabes - El Hamma	El Adaouna	MEDD - 2015 - Elaboration d'une monographie complete des oasis en Tunisie -Document 2 identification et caracterisation des oasis en Tunisie
Tunisia	Gabes - El Hamma	El Khbayet	MEDD - 2015 - Elaboration d'une monographie complete des oasis en Tunisie -Document 2 identification et caracterisation des oasis en Tunisie; Selmi 2015
Tunisia	Gabes - El Hamma	Glib Dokhane	MEDD - 2015 - Elaboration d'une monographie complete des oasis en Tunisie -Document 2 identification et caracterisation des oasis en Tunisie; Selmi 2015
Tunisia	Gabes - El Hamma	Jroudou	MEDD - 2015 - Elaboration d'une monographie complete des oasis en Tunisie -Document 2 identification et caracterisation des oasis en Tunisie
Tunisia	Gabes - El Hamma	Mzira Hamma	MEDD - 2015 - Elaboration d'une monographie complete des oasis en Tunisie -Document 2 identification et caracterisation des oasis en Tunisie
Tunisia	Gabes - El Hamma	Oasis El Hamma	MEDD - 2015 - Elaboration d'une monographie complete des oasis en Tunisie -Document 2 identification et caracterisation des oasis en Tunisie
Tunisia	Gabes - El Hamma	Oued Enakhla	MEDD - 2015 - Elaboration d'une monographie complete des oasis en Tunisie -Document 2 identification et caracterisation des oasis en Tunisie
Tunisia	Gabes - El Hamma	Oued Ennour	MEDD - 2015 - Elaboration d'une monographie complete des oasis en Tunisie -Document 2 identification et caracterisation des oasis en Tunisie
Tunisia	Gabes - El Hamma	Ouled Amara	MEDD - 2015 - Elaboration d'une monographie complete des oasis en Tunisie -Document 2 identification et caracterisation des oasis en Tunisie
Tunisia	Gabes - El Hamma	Tkouri	MEDD - 2015 - Elaboration d'une monographie complete des oasis en Tunisie -Document 2 identification et caracterisation des oasis en Tunisie
Tunisia	Gabes - Mareth	Mareth	MEDD - 2015 - Elaboration d'une monographie complete des oasis en Tunisie -Document 2 identification et caracterisation des oasis en Tunisie
Tunisia	Gabes - Mareth	Arram	MEDD - 2015 - Elaboration d'une monographie complete des oasis en Tunisie -Document 2 identification et caracterisation des oasis en Tunisie
Tunisia	Gabes - Mareth	Ayoun Zerkine	MEDD - 2015 - Elaboration d'une monographie complete des oasis en Tunisie -Document 2 identification et caracterisation des oasis en Tunisie
Tunisia	Gabes - Mareth	Kettana I	MEDD - 2015 - Elaboration d'une monographie complete des oasis en Tunisie -Document 2 identification et caracterisation des oasis en Tunisie
Tunisia	Gabes - Mareth	Kettana III	MEDD - 2015 - Elaboration d'une monographie complete des oasis en Tunisie -Document 2 identification et caracterisation des oasis en Tunisie
Tunisia	Gabes - Mareth	Kettana IV	MEDD - 2015 - Elaboration d'une monographie complete des oasis en Tunisie -Document 2 identification et caracterisation des oasis en Tunisie
Tunisia	Gabes - Mareth	Mareth I	MEDD - 2015 - Elaboration d'une monographie complete des oasis en Tunisie -Document 2 identification et caracterisation des oasis en Tunisie
Tunisia	Gabes - Mareth	Mareth II	MEDD - 2015 - Elaboration d'une monographie complete des oasis en Tunisie -Document 2 identification et caracterisation des oasis en Tunisie
Tunisia	Gabes - Mareth	Mareth III	MEDD - 2015 - Elaboration d'une monographie complete des oasis en Tunisie -Document 2 identification et caracterisation des oasis en Tunisie
Tunisia	Gabes - Mareth	Mareth V	MEDD - 2015 - Elaboration d'une monographie complete des oasis en Tunisie -Document 2 identification et caracterisation des oasis en Tunisie
Tunisia	Gabes - Mareth	Mareth VI	MEDD - 2015 - Elaboration d'une monographie complete des oasis en Tunisie -Document 2 identification et caracterisation des oasis en Tunisie
Tunisia	Gabes - Mareth	M'dessia	MEDD - 2015 - Elaboration d'une monographie complete des oasis en Tunisie -Document 2 identification et caracterisation des oasis en Tunisie
Tunisia	Gabes - Mareth	Sidi Sallam	MEDD - 2015 - Elaboration d'une monographie complete des oasis en Tunisie -Document 2 identification et caracterisation des oasis en Tunisie
Tunisia	Gabes - Mareth	Zarat I	MEDD - 2015 - Elaboration d'une monographie complete des oasis en Tunisie -Document 2 identification et caracterisation des oasis en Tunisie
Tunisia	Gabes - Mareth	Zarat II	MEDD - 2015 - Elaboration d'une monographie complete des oasis en Tunisie -Document 2 identification et caracterisation des oasis en Tunisie
Tunisia	Gabes - Mareth	Zerkine I + III	MEDD - 2015 - Elaboration d'une monographie complete des oasis en Tunisie -Document 2 identification et caracterisation des oasis en Tunisie; 2015 - Selmi
Tunisia	Gabes - Mareth	Zerkine II	MEDD - 2015 - Elaboration d'une monographie complete des oasis en Tunisie -Document 2 identification et caracterisation des oasis en Tunisie
Tunisia	Gabes - Mareth	Zrig El barrania	MEDD - 2015 - Elaboration d'une monographie complete des oasis en Tunisie -Document 2 identification et caracterisation des oasis en Tunisie
Tunisia	Gabes - Mareth	Zrig El Ghandri	MEDD - 2015 - Elaboration d'une monographie complete des oasis en Tunisie -Document 2 identification et caracterisation des oasis en Tunisie
Tunisia	Gabes - Metouia		MEDD - 2015 - Elaboration d'une monographie complete des oasis en Tunisie -Document 2 identification et caracterisation des oasis en Tunisie
Tunisia	Gabes - Metouia	Matouia	MEDD - 2015 - Elaboration d'une monographie complete des oasis en Tunisie -Document 2 identification et caracterisation des oasis en Tunisie
Tunisia	Gabes - Metouia	Ouedhref	MEDD - 2015 - Elaboration d'une monographie complete des oasis en Tunisie -Document 2 identification et caracterisation des oasis en Tunisie; 2015 - Selmi
Tunisia	Gabes - Ghannouch		MEDD - 2015 - Elaboration d'une monographie complete des oasis en Tunisie -Document 2 identification et caracterisation des oasis en Tunisie
Tunisia	Gabes - Ghannouch	Bir Faycel	MEDD - 2015 - Elaboration d'une monographie complete des oasis en Tunisie -Document 2 identification et caracterisation des oasis en Tunisie
Tunisia	Gabes - Ghannouch	Bir Mahjoub	MEDD - 2015 - Elaboration d'une monographie complete des oasis en Tunisie -Document 2 identification et caracterisation des oasis en Tunisie
Tunisia	Gabes - Ghannouch	Bir Salem	MEDD - 2015 - Elaboration d'une monographie complete des oasis en Tunisie -Document 2 identification et caracterisation des oasis en Tunisie
Tunisia	Gabes - Ghannouch	Bir Sboui	MEDD - 2015 - Elaboration d'une monographie complete des oasis en Tunisie -Document 2 identification et caracterisation des oasis en Tunisie
Tunisia	Gabes - Gabes Medina	Gabes Medina	MEDD - 2015 - Elaboration d'une monographie complete des oasis en Tunisie -Document 2 identification et caracterisation des oasis en Tunisie
Tunisia	Gabes - Gabes Medina	Gabes central	MEDD - 2015 - Elaboration d'une monographie complete des oasis en Tunisie -Document 2 identification et caracterisation des oasis en Tunisie
Tunisia	Gabes - Gabes Medina	Gabes Bahria	MEDD - 2015 - Elaboration d'une monographie complete des oasis en Tunisie -Document 2 identification et caracterisation des oasis en Tunisie
Tunisia	Gabes - Gabes Ouest	Gabes Ouest	MEDD - 2015 - Elaboration d'une monographie complete des oasis en Tunisie -Document 2 identification et caracterisation des oasis en Tunisie
Tunisia	Gabes - Gabes Ouest	Bouchemma	MEDD - 2015 - Elaboration d'une monographie complete des oasis en Tunisie -Document 2 identification et caracterisation des oasis en Tunisie
Tunisia	Gabes - Gabes Ouest	Chott el Ferik	MEDD - 2015 - Elaboration d'une monographie complete des oasis en Tunisie -Document 2 identification et caracterisation des oasis en Tunisie
Tunisia	Gabes - Gabes Ouest	Gabes Haute	MEDD - 2015 - Elaboration d'une monographie complete des oasis en Tunisie -Document 2 identification et caracterisation des oasis en Tunisie
Tunisia	Gabes - Gabes Sud	Gabes Sud	MEDD - 2015 - Elaboration d'une monographie complete des oasis en Tunisie -Document 2 identification et caracterisation des oasis en Tunisie
Tunisia	Gabes - Gabes Sud	Chentech	MEDD - 2015 - Elaboration d'une monographie complete des oasis en Tunisie -Document 2 identification et caracterisation des oasis en Tunisie
Tunisia	Gabes - Gabes Sud	El Medou	MEDD - 2015 - Elaboration d'une monographie complete des oasis en Tunisie -Document 2 identification et caracterisation des oasis en Tunisie; 2015 - Selmi
Tunisia	Gabes - Gabes Sud	Teboulbou Est	MEDD - 2015 - Elaboration d'une monographie complete des oasis en Tunisie -Document 2 identification et caracterisation des oasis en Tunisie; Selmi, S.; Boulinier, T.
Tunisia	Gabes - Gabes Sud	Teboulbou Ouest	MEDD - 2015 - Elaboration d'une monographie complete des oasis en Tunisie -Document 2 identification et caracterisation des oasis en Tunisie; Selmi, S.; Boulinier, T.
Tunisia	Gabes - Gabes Sud	Tmoula I	MEDD - 2015 - Elaboration d'une monographie complete des oasis en Tunisie -Document 2 identification et caracterisation des oasis en Tunisie
Tunisia	Gabes - Gabes Sud	Tmoula II	MEDD - 2015 - Elaboration d'une monographie complete des oasis en Tunisie -Document 2 identification et caracterisation des oasis en Tunisie
Tunisia	Gabes - Gabes Sud	Zrig Ed Dakhlania	MEDD - 2015 - Elaboration d'une monographie complete des oasis en Tunisie -Document 2 identification et caracterisation des oasis en Tunisie
Tunisia	Gafsa	Gafsa	GIAHS: http://www.fao.org/giahs/giahsaroundtheworld/designated-sites/near-east-and-north-africa/gafsa-oases/detailed-information/en/ [accessed 2017/03/27]
Tunisia	Gafsa - Ksar	Oasis Ksar	MEDD - 2015 - Elaboration d'une monographie complete des oasis en Tunisie -Document 2 identification et caracterisation des oasis en Tunisie
Tunisia	Gafsa - Ksar	Oasis Lala	MEDD - 2015 - Elaboration d'une monographie complete des oasis en Tunisie -Document 2 identification et caracterisation des oasis en Tunisie
Tunisia	Gafsa - Gafsa Sud	Gafsa Sud	MEDD - 2015 - Elaboration d'une monographie complete des oasis en Tunisie -Document 2 identification et caracterisation des oasis en Tunisie
Tunisia	Gafsa - Gafsa Sud	Oasis Gafsa (Kabsa)	MEDD - 2015 - Elaboration d'une monographie complete des oasis en Tunisie -Document 2 identification et caracterisation des oasis en Tunisie
Tunisia	Gafsa - Gafsa Sud	Oasis Sud Ouest	MEDD - 2015 - Elaboration d'une monographie complete des oasis en Tunisie -Document 2 identification et caracterisation des oasis en Tunisie
Tunisia	Gafsa - Metlaoui	Metlaoui	MEDD - 2015 - Elaboration d'une monographie complete des oasis en Tunisie -Document 2 identification et caracterisation des oasis en Tunisie
Tunisia	Gafsa - Metlaoui	Richet Ennaam	MEDD - 2015 - Elaboration d'une monographie complete des oasis en Tunisie -Document 2 identification et caracterisation des oasis en Tunisie
Tunisia	Gafsa - Metlaoui	Oued Nagaz	MEDD - 2015 - Elaboration d'une monographie complete des oasis en Tunisie -Document 2 identification et caracterisation des oasis en Tunisie
Tunisia	Gafsa - Metlaoui	Oued Shili	MEDD - 2015 - Elaboration d'une monographie complete des oasis en Tunisie -Document 2 identification et caracterisation des oasis en Tunisie
Tunisia	Gafsa - Metlaoui	Sagdoud II	MEDD - 2015 - Elaboration d'une monographie complete des oasis en Tunisie -Document 2 identification et caracterisation des oasis en Tunisie
Tunisia	Gafsa - Metlaoui	Sagdoud Metlaoui	MEDD - 2015 - Elaboration d'une monographie complete des oasis en Tunisie -Document 2 identification et caracterisation des oasis en Tunisie
Tunisia	Gafsa - Redeyef	Redeyef	MEDD - 2015 - Elaboration d'une monographie complete des oasis en Tunisie -Document 2 identification et caracterisation des oasis en Tunisie
Tunisia	Gafsa - Redeyef	Sagdoud II	MEDD - 2015 - Elaboration d'une monographie complete des oasis en Tunisie -Document 2 identification et caracterisation des oasis en Tunisie
Tunisia	Gafsa - Redeyef	Sagdoud Redeyef	MEDD - 2015 - Elaboration d'une monographie complete des oasis en Tunisie -Document 2 identification et caracterisation des oasis en Tunisie
Tunisia	Gafsa - Redeyef	Sagdoud IV	MEDD - 2015 - Elaboration d'une monographie complete des oasis en Tunisie -Document 2 identification et caracterisation des oasis en Tunisie
Tunisia	Gafsa - El Guettar	Oasis el Guettar	MEDD - 2015 - Elaboration d'une monographie complete des oasis en Tunisie -Document 2 identification et caracterisation des oasis en Tunisie
Tunisia	Gafsa	L'oasis de Thelja	Lahbib 2010: Etude inventaire - de l'oasis historique de Gafsa; 2002 - Selmi & Boulinier: Breeding bird communities in southern Tunisian oases: the importance of traditional agricultural practices for bird diversity in a semi-natural system
Tunisia	Kebili	Kebili	Khadraoui 2007: La foggara dans les Oasis du Touat-Gourara et de Tidikelt (PDF) (in French), République Algérienne, Ministère des Ressources en Eau, Agence de Bassin Hydrographique Sahara.
Tunisia	Kebili - Kebili Nord	Kebili Nord	MEDD - 2015 - Elaboration d'une monographie complete des oasis en Tunisie -Document 2 identification et caracterisation des oasis en Tunisie
Tunisia	Kebili - Kebili Nord	Tembib	MEDD - 2015 - Elaboration d'une monographie complete des oasis en Tunisie - Document 1 : Identification des oasis traditionnelles
Tunisia	Kebili - Kebili Nord	Djedida	MEDD - 2015 - Elaboration d'une monographie complete des oasis en Tunisie - Document 1 : Identification des oasis traditionnelles; Kamel 2013: Salinisation origin and hydrogeochemical behaviour of the Djerid oasis water table aquifer (southern Tunisia)
Tunisia	Kebili - Kebili Nord	Rabta	MEDD - 2015 - Elaboration d'une monographie complete des oasis en Tunisie - Document 1 : Identification des oasis traditionnelles
Tunisia	Kebili - Kebili Nord	Tombar	MEDD - 2015 - Elaboration d'une monographie complete des oasis en Tunisie - Document 1 : Identification des oasis traditionnelles; Kamel 2013: Salinisation origin and hydrogeochemical behaviour of the Djerid oasis water table aquifer (southern Tunisia)
Tunisia	Kebili - Kebili Nord	Mansoura	MEDD - 2015 - Elaboration d'une monographie complete des oasis en Tunisie - Document 1 : Identification des oasis traditionnelles; 2010 - Sghaier: Etude de la gouvernance des ressources naturelles dans les oasis
Tunisia	Kebili - Kebili Nord	Limaguess	MEDD - 2015 - Elaboration d'une monographie complete des oasis en Tunisie - Document 1 : Identification des oasis traditionnelles
Tunisia	Kebili - Kebili Nord	Radhouane	MEDD - 2015 - Elaboration d'une monographie complete des oasis en Tunisie - Document 1 : Identification des oasis traditionnelles
Tunisia	Kebili - Kebili Nord	Om el Farth I	MEDD - 2015 - Elaboration d'une monographie complete des oasis en Tunisie - Document 1 : Identification des oasis traditionnelles
Tunisia	Kebili - Kebili Nord	Om el Farth II	MEDD - 2015 - Elaboration d'une monographie complete des oasis en Tunisie - Document 1 : Identification des oasis traditionnelles
Tunisia	Kebili - Kebili Nord	Ibnes	MEDD - 2015 - Elaboration d'une monographie complete des oasis en Tunisie - Document 1 : Identification des oasis traditionnelles
Tunisia	Kebili - Kebili Nord	Saidane	MEDD - 2015 - Elaboration d'une monographie complete des oasis en Tunisie - Document 1 : Identification des oasis traditionnelles
Tunisia	Kebili - Kebili Nord	Telmime	MEDD - 2015 - Elaboration d'une monographie complete des oasis en Tunisie - Document 1 : Identification des oasis traditionnelles
Tunisia	Kebili - Kebili Nord	Mazraa Neji	MEDD - 2015 - Elaboration d'une monographie complete des oasis en Tunisie - Document 1 : Identification des oasis traditionnelles
Tunisia	Kebili - Kebili Nord	Steftimi	MEDD - 2015 - Elaboration d'une monographie complete des oasis en Tunisie - Document 1 : Identification des oasis traditionnelles
Tunisia	Kebili - Kebili Nord	Guettaya	MEDD - 2015 - Elaboration d'une monographie complete des oasis en Tunisie - Document 1 : Identification des oasis traditionnelles; Selmi 2015
Tunisia	Kebili - Kebili Nord	Tifout	MEDD - 2015 - Elaboration d'une monographie complete des oasis en Tunisie - Document 1 : Identification des oasis traditionnelles
Tunisia	Kebili - Kebili Nord	Bhaeir	MEDD - 2015 - Elaboration d'une monographie complete des oasis en Tunisie - Document 1 : Identification des oasis traditionnelles
Tunisia	Kebili - Kebili Nord	Lahzim	MEDD - 2015 - Elaboration d'une monographie complete des oasis en Tunisie - Document 1 : Identification des oasis traditionnelles
Tunisia	Kebili - Kebili Nord	Telmine Est	MEDD - 2015 - Elaboration d'une monographie complete des oasis en Tunisie - Document 1 : Identification des oasis traditionnelles
Tunisia	Kebili - Kebili Nord	Telmine Ouest	MEDD - 2015 - Elaboration d'une monographie complete des oasis en Tunisie - Document 1 : Identification des oasis traditionnelles
Tunisia	Kebili - Kebili Sud	Kebili Sud	MEDD - 2015 - Elaboration d'une monographie complete des oasis en Tunisie -Document 2 identification et caracterisation des oasis en Tunisie
Tunisia	Kebili - Kebili Sud	Messaid	MEDD - 2015 - Elaboration d'une monographie complete des oasis en Tunisie - Document 1 : Identification des oasis traditionnelles
Tunisia	Kebili - Kebili Sud	Klebia	MEDD - 2015 - Elaboration d'une monographie complete des oasis en Tunisie - Document 1 : Identification des oasis traditionnelles; Selmi 2015
Tunisia	Kebili - Kebili Sud	Ben Zitoun II	MEDD - 2015 - Elaboration d'une monographie complete des oasis en Tunisie - Document 1 : Identification des oasis traditionnelles
Tunisia	Kebili - Kebili Sud	Jarcine	MEDD - 2015 - Elaboration d'une monographie complete des oasis en Tunisie - Document 1 : Identification des oasis traditionnelles
Tunisia	Kebili - Kebili Sud	Ben Zitoune I	MEDD - 2015 - Elaboration d'une monographie complete des oasis en Tunisie - Document 1 : Identification des oasis traditionnelles
Tunisia	Kebili - Kebili Sud	Kelwamen	MEDD - 2015 - Elaboration d'une monographie complete des oasis en Tunisie - Document 1 : Identification des oasis traditionnelles
Tunisia	Kebili - Kebili Sud	Rahmat	MEDD - 2015 - Elaboration d'une monographie complete des oasis en Tunisie - Document 1 : Identification des oasis traditionnelles; Selmi 2015
Tunisia	Kebili - Kebili Sud	Atilet	MEDD - 2015 - Elaboration d'une monographie complete des oasis en Tunisie - Document 1 : Identification des oasis traditionnelles
Tunisia	Kebili - Kebili Sud	Mtouria	MEDD - 2015 - Elaboration d'une monographie complete des oasis en Tunisie - Document 1 : Identification des oasis traditionnelles; Nasr 1997: Atouts et contraintes des oasis traditionnelles de Tataouineen Tunisie : étude de l'oasis d'El-Ferch
Tunisia	Kebili - Kebili Sud	Barghouthia	MEDD - 2015 - Elaboration d'une monographie complete des oasis en Tunisie - Document 1 : Identification des oasis traditionnelles; Selmi 2015
Tunisia	Kebili - Kebili Sud	Souk El Biaz	MEDD - 2015 - Elaboration d'une monographie complete des oasis en Tunisie - Document 1 : Identification des oasis traditionnelles
Tunisia	Kebili - Kebili Sud	Blidete	MEDD - 2015 - Elaboration d'une monographie complete des oasis en Tunisie - Document 1 : Identification des oasis traditionnelles; Selmi 2015
Tunisia	Kebili - Kebili Sud	Bazma	MEDD - 2015 - Elaboration d'une monographie complete des oasis en Tunisie - Document 1 : Identification des oasis traditionnelles; World Bank 1979
Tunisia	Kebili - Kebili Sud	Mouthabra	MEDD - 2015 - Elaboration d'une monographie complete des oasis en Tunisie - Document 1 : Identification des oasis traditionnelles
Tunisia	Kebili - Kebili Sud	Sidi Hamed	MEDD - 2015 - Elaboration d'une monographie complete des oasis en Tunisie - Document 1 : Identification des oasis traditionnelles
Tunisia	Kebili - Kebili Sud	Bourzine	MEDD - 2015 - Elaboration d'une monographie complete des oasis en Tunisie - Document 1 : Identification des oasis traditionnelles
Tunisia	Kebili - Kebili Sud	Jemna	MEDD - 2015 - Elaboration d'une monographie complete des oasis en Tunisie - Document 1 : Identification des oasis traditionnelles
Tunisia	Kebili - Kebili Sud	Bechli	MEDD - 2015 - Elaboration d'une monographie complete des oasis en Tunisie - Document 1 : Identification des oasis traditionnelles
Tunisia	Kebili - Kebili Sud	Ras El Ain	MEDD - 2015 - Elaboration d'une monographie complete des oasis en Tunisie - Document 1 : Identification des oasis traditionnelles
Tunisia	Kebili - Kebili Sud	Gueliada	MEDD - 2015 - Elaboration d'une monographie complete des oasis en Tunisie - Document 1 : Identification des oasis traditionnelles
Tunisia	Kebili - Kebili Sud	Ghlissia	MEDD - 2015 - Elaboration d'une monographie complete des oasis en Tunisie - Document 1 : Identification des oasis traditionnelles
Tunisia	Kebili - Kebili Sud	Scast	MEDD - 2015 - Elaboration d'une monographie complete des oasis en Tunisie - Document 1 : Identification des oasis traditionnelles; Selmi 2015
Tunisia	Kebili - Kebili Sud	Bahri	MEDD - 2015 - Elaboration d'une monographie complete des oasis en Tunisie - Document 1 : Identification des oasis traditionnelles
Tunisia	Kebili - Kebili Sud	Chott Msaid	MEDD - 2015 - Elaboration d'une monographie complete des oasis en Tunisie - Document 1 : Identification des oasis traditionnelles; Selmi 2015
Tunisia	Kebili - Kebili Sud	Kaabi	MEDD - 2015 - Elaboration d'une monographie complete des oasis en Tunisie - Document 1 : Identification des oasis traditionnelles
Tunisia	Kebili - Douz Nord	Douz Nord	MEDD - 2015 - Elaboration d'une monographie complete des oasis en Tunisie -Document 2 identification et caracterisation des oasis en Tunisie
Tunisia	Kebili - Douz Nord	Dhamrana	MEDD - 2015 - Elaboration d'une monographie complete des oasis en Tunisie - Document 1 : Identification des oasis traditionnelles
Tunisia	Kebili - Douz Nord	Sakkouma	MEDD - 2015 - Elaboration d'une monographie complete des oasis en Tunisie - Document 1 : Identification des oasis traditionnelles
Tunisia	Kebili - Douz Nord	El Golaa	MEDD - 2015 - Elaboration d'une monographie complete des oasis en Tunisie - Document 1 : Identification des oasis traditionnelles
Tunisia	Kebili - Douz Nord	El Ghoula	MEDD - 2015 - Elaboration d'une monographie complete des oasis en Tunisie - Document 1 : Identification des oasis traditionnelles; World Bank 1979
Tunisia	Kebili - Douz Nord	Graad	MEDD - 2015 - Elaboration d'une monographie complete des oasis en Tunisie - Document 1 : Identification des oasis traditionnelles
Tunisia	Kebili - Douz Sud	Douz Sud	MEDD - 2015 - Elaboration d'une monographie complete des oasis en Tunisie -Document 2 identification et caracterisation des oasis en Tunisie
Tunisia	Kebili - Douz Sud	Ksar Ghilane	MEDD - 2015 - Elaboration d'une monographie complete des oasis en Tunisie - Document 1 : Identification des oasis traditionnelles
Tunisia	Kebili - Douz Sud	Douz	MEDD - 2015 - Elaboration d'une monographie complete des oasis en Tunisie - Document 1 : Identification des oasis traditionnelles
Tunisia	Kebili - Douz Sud	Nouiel	MEDD - 2015 - Elaboration d'une monographie complete des oasis en Tunisie - Document 1 : Identification des oasis traditionnelles; Mekki et al. 2013: Management of groundwater resources in relation to oasis sustainability: The case of the Nefzawa region in Tunisia; Selmi 2015
Tunisia	Kebili - Douz Sud	Ain Terras	MEDD - 2015 - Elaboration d'une monographie complete des oasis en Tunisie - Document 1 : Identification des oasis traditionnelles
Tunisia	Kebili - Douz Sud	Smida	MEDD - 2015 - Elaboration d'une monographie complete des oasis en Tunisie - Document 1 : Identification des oasis traditionnelles; World Bank 1979
Tunisia	Kebili - Douz Sud	Tarfaya	MEDD - 2015 - Elaboration d'une monographie complete des oasis en Tunisie - Document 1 : Identification des oasis traditionnelles
Tunisia	Kebili - Douz Sud	Bou Hamza	MEDD - 2015 - Elaboration d'une monographie complete des oasis en Tunisie - Document 1 : Identification des oasis traditionnelles
Tunisia	Kebili - Douz Sud	Hsay	MEDD - 2015 - Elaboration d'une monographie complete des oasis en Tunisie - Document 1 : Identification des oasis traditionnelles
Tunisia	Kebili - Douz Sud	Zaafrane	MEDD - 2015 - Elaboration d'une monographie complete des oasis en Tunisie - Document 1 : Identification des oasis traditionnelles
Tunisia	Kebili - Douz Sud	Lazala	MEDD - 2015 - Elaboration d'une monographie complete des oasis en Tunisie - Document 1 : Identification des oasis traditionnelles
Tunisia	Kebili - Douz Sud	El Amel Hassy	MEDD - 2015 - Elaboration d'une monographie complete des oasis en Tunisie - Document 1 : Identification des oasis traditionnelles
Tunisia	Kebili - Souk el Ahad	Souk el Ahad	MEDD - 2015 - Elaboration d'une monographie complete des oasis en Tunisie -Document 2 identification et caracterisation des oasis en Tunisie; Sole-Benet et al. 2001
Tunisia	Kebili - Souk el Ahad	Negga	MEDD - 2015 - Elaboration d'une monographie complete des oasis en Tunisie - Document 1 : Identification des oasis traditionnelles
Tunisia	Kebili - Souk el Ahad	Zaouiet El Harth Nord	MEDD - 2015 - Elaboration d'une monographie complete des oasis en Tunisie - Document 1 : Identification des oasis traditionnelles;
Tunisia	Kebili - Souk el Ahad	Zaouiet El Harth Sud	MEDD - 2015 - Elaboration d'une monographie complete des oasis en Tunisie - Document 1 : Identification des oasis traditionnelles
Tunisia	Kebili - Souk el Ahad	Chouchet Negga	MEDD - 2015 - Elaboration d'une monographie complete des oasis en Tunisie - Document 1 : Identification des oasis traditionnelles
Tunisia	Kebili - Souk el Ahad	Fatnassa	MEDD - 2015 - Elaboration d'une monographie complete des oasis en Tunisie - Document 1 : Identification des oasis traditionnelles
Tunisia	Kebili - Souk el Ahad	Zaouiet El Anes	MEDD - 2015 - Elaboration d'une monographie complete des oasis en Tunisie - Document 1 : Identification des oasis traditionnelles
Tunisia	Kebili - Souk el Ahad	Ouled Touati	MEDD - 2015 - Elaboration d'une monographie complete des oasis en Tunisie - Document 1 : Identification des oasis traditionnelles
Tunisia	Kebili - Souk el Ahad	Om Somaa Nord	MEDD - 2015 - Elaboration d'une monographie complete des oasis en Tunisie - Document 1 : Identification des oasis traditionnelles; Fusilier et al. 2010: Strategies des agriculteurs des oasis du Nefzaoua. Entre logique patrimoniale et productive, une mise en valeur agricole orient et vers l'extension des palmeraies, malgre les risques pour la durabilite des oasis
Tunisia	Kebili - Souk el Ahad	Om Somaa Sud	MEDD - 2015 - Elaboration d'une monographie complete des oasis en Tunisie - Document 1 : Identification des oasis traditionnelles; Fusilier et al. 2010: Strategies des agriculteurs des oasis du Nefzaoua. Entre logique patrimoniale et productive, une mise en valeur agricole orient et vers l'extension des palmeraies, malgre les risques pour la durabilite des oasis
Tunisia	Kebili - Souk el Ahad	Zaouiet Louhichi	MEDD - 2015 - Elaboration d'une monographie complete des oasis en Tunisie - Document 1 : Identification des oasis traditionnelles
Tunisia	Kebili - Souk el Ahad	Debabcha	MEDD - 2015 - Elaboration d'une monographie complete des oasis en Tunisie - Document 1 : Identification des oasis traditionnelles
Tunisia	Kebili - Souk el Ahad	Om Goulem	MEDD - 2015 - Elaboration d'une monographie complete des oasis en Tunisie - Document 1 : Identification des oasis traditionnelles
Tunisia	Kebili - Souk el Ahad	Oued Jezira	MEDD - 2015 - Elaboration d'une monographie complete des oasis en Tunisie - Document 1 : Identification des oasis traditionnelles
Tunisia	Kebili - Souk el Ahad	Bouabdallah Est	MEDD - 2015 - Elaboration d'une monographie complete des oasis en Tunisie - Document 1 : Identification des oasis traditionnelles
Tunisia	Kebili - Souk el Ahad	Bouabdallah Ouest	MEDD - 2015 - Elaboration d'une monographie complete des oasis en Tunisie - Document 1 : Identification des oasis traditionnelles
Tunisia	Kebili - Souk el Ahad	Tebaga	MEDD - 2015 - Elaboration d'une monographie complete des oasis en Tunisie - Document 1 : Identification des oasis traditionnelles
Tunisia	Kebili - Souk el Ahad	Bechri	MEDD - 2015 - Elaboration d'une monographie complete des oasis en Tunisie - Document 1 : Identification des oasis traditionnelles
Tunisia	Kebili - Souk el Ahad	Menchia	MEDD - 2015 - Elaboration d'une monographie complete des oasis en Tunisie - Document 1 : Identification des oasis traditionnelles
Tunisia	Kebili - Souk el Ahad	Tenchigue	MEDD - 2015 - Elaboration d'une monographie complete des oasis en Tunisie - Document 1 : Identification des oasis traditionnelles
Tunisia	Kebili - Souk el Ahad	El Glea	MEDD - 2015 - Elaboration d'une monographie complete des oasis en Tunisie - Document 1 : Identification des oasis traditionnelles
Tunisia	Kebili - Souk el Ahad	Debabcha2	MEDD - 2015 - Elaboration d'une monographie complete des oasis en Tunisie - Document 1 : Identification des oasis traditionnelles
Tunisia	Kebili - Souk el Ahad	Debabcha3	MEDD - 2015 - Elaboration d'une monographie complete des oasis en Tunisie - Document 1 : Identification des oasis traditionnelles
Tunisia	Kebili - El Faouar	El Faouar	MEDD - 2015 - Elaboration d'une monographie complete des oasis en Tunisie -Document 2 identification et caracterisation des oasis en Tunisie
Tunisia	Kebili - El Faouar	El Faouar I	MEDD - 2015 - Elaboration d'une monographie complete des oasis en Tunisie - Document 1 : Identification des oasis traditionnelles
Tunisia	Kebili - El Faouar	El Faouar 2	MEDD - 2015 - Elaboration d'une monographie complete des oasis en Tunisie - Document 1 : Identification des oasis traditionnelles
Tunisia	Kebili - El Faouar	El Faouar 3	MEDD - 2015 - Elaboration d'une monographie complete des oasis en Tunisie - Document 1 : Identification des oasis traditionnelles
Tunisia	Kebili - El Faouar	Ghidma	MEDD - 2015 - Elaboration d'une monographie complete des oasis en Tunisie - Document 1 : Identification des oasis traditionnelles
Tunisia	Kebili - El Faouar	Haddad	MEDD - 2015 - Elaboration d'une monographie complete des oasis en Tunisie - Document 1 : Identification des oasis traditionnelles
Tunisia	Kebili - El Faouar	Bechni	MEDD - 2015 - Elaboration d'une monographie complete des oasis en Tunisie - Document 1 : Identification des oasis traditionnelles
Tunisia	Kebili - El Faouar	Matrouha	MEDD - 2015 - Elaboration d'une monographie complete des oasis en Tunisie - Document 1 : Identification des oasis traditionnelles
Tunisia	Kebili - El Faouar	Darjine	MEDD - 2015 - Elaboration d'une monographie complete des oasis en Tunisie - Document 1 : Identification des oasis traditionnelles
Tunisia	Kebili - El Faouar	Tarfayet Elma	MEDD - 2015 - Elaboration d'une monographie complete des oasis en Tunisie - Document 1 : Identification des oasis traditionnelles
Tunisia	Kebili - El Faouar	Sabria	MEDD - 2015 - Elaboration d'une monographie complete des oasis en Tunisie - Document 1 : Identification des oasis traditionnelles
Tunisia	Kebili - El Faouar	Rejim Maatoug 1	MEDD - 2015 - Elaboration d'une monographie complete des oasis en Tunisie - Document 1 : Identification des oasis traditionnelles
Tunisia	Kebili - El Faouar	Rejim Maatoug 2	MEDD - 2015 - Elaboration d'une monographie complete des oasis en Tunisie - Document 1 : Identification des oasis traditionnelles
Tunisia	Kebili - El Faouar	Chareb lahmil	MEDD - 2015 - Elaboration d'une monographie complete des oasis en Tunisie - Document 1 : Identification des oasis traditionnelles
Tunisia	Kebili - El Faouar	Nasr 1	MEDD - 2015 - Elaboration d'une monographie complete des oasis en Tunisie - Document 1 : Identification des oasis traditionnelles
Tunisia	Kebili - El Faouar	Ferdaous2	MEDD - 2015 - Elaboration d'une monographie complete des oasis en Tunisie - Document 1 : Identification des oasis traditionnelles
Tunisia	Kebili - El Faouar	Unité 1 Ferdaous 1	MEDD - 2015 - Elaboration d'une monographie complete des oasis en Tunisie - Document 1 : Identification des oasis traditionnelles
Tunisia	Kebili - El Faouar	Unité 2 Ferdaous 1	MEDD - 2015 - Elaboration d'une monographie complete des oasis en Tunisie - Document 1 : Identification des oasis traditionnelles
Tunisia	Kebili - El Faouar	Unité 3 Ferdaous 1	MEDD - 2015 - Elaboration d'une monographie complete des oasis en Tunisie - Document 1 : Identification des oasis traditionnelles
Tunisia	Kebili - El Faouar	Unité 4 Ferdaous 1	MEDD - 2015 - Elaboration d'une monographie complete des oasis en Tunisie - Document 1 : Identification des oasis traditionnelles
Tunisia	Kebili - El Faouar	Unité 5 Ferdaous 1	MEDD - 2015 - Elaboration d'une monographie complete des oasis en Tunisie - Document 1 : Identification des oasis traditionnelles
Tunisia	Kebili - El Faouar	Nasr 2	MEDD - 2015 - Elaboration d'une monographie complete des oasis en Tunisie - Document 1 : Identification des oasis traditionnelles
Tunisia	Kebili - El Faouar	Unité 1 Amel Rjim 1	MEDD - 2015 - Elaboration d'une monographie complete des oasis en Tunisie - Document 1 : Identification des oasis traditionnelles
Tunisia	Kebili - El Faouar	Unité 2 Amel Rjim 1	MEDD - 2015 - Elaboration d'une monographie complete des oasis en Tunisie - Document 1 : Identification des oasis traditionnelles
Tunisia	Kebili - El Faouar	Unité 3 Amel Rjim 1	MEDD - 2015 - Elaboration d'une monographie complete des oasis en Tunisie - Document 1 : Identification des oasis traditionnelles
Tunisia	Kebili - El Faouar	Unité 1 Amel Rjim 2	MEDD - 2015 - Elaboration d'une monographie complete des oasis en Tunisie - Document 1 : Identification des oasis traditionnelles
Tunisia	Kebili - El Faouar	Unité 2 Amel Rjim 2	MEDD - 2015 - Elaboration d'une monographie complete des oasis en Tunisie - Document 1 : Identification des oasis traditionnelles
Tunisia	Kebili - El Faouar	Unité 3 Amel Rjim 2	MEDD - 2015 - Elaboration d'une monographie complete des oasis en Tunisie - Document 1 : Identification des oasis traditionnelles
Tunisia	Kebili - El Faouar	Unité 1 Essalem 1	MEDD - 2015 - Elaboration d'une monographie complete des oasis en Tunisie - Document 1 : Identification des oasis traditionnelles
Tunisia	Kebili - El Faouar	Unité 4 Essalem 2	MEDD - 2015 - Elaboration d'une monographie complete des oasis en Tunisie - Document 1 : Identification des oasis traditionnelles
Tunisia	Kebili	Ksar Ghilane	Riou C. Bioclimatologie des oasis. In : Dollé V. (ed.), Toutain G. (ed.). Les systèmes agricoles
Tunisia	Tozeur	Tozeur	Al-Khayri et al. 2015: Date Palm Genetic Resources and Utilization
Tunisia	Tozeur	Chabbat 2	MEDD - 2015 - Elaboration d'une monographie complete des oasis en Tunisie - Document 1 : Identification des oasis traditionnelles
Tunisia	Tozeur	Chabbat 3	MEDD - 2015 - Elaboration d'une monographie complete des oasis en Tunisie - Document 1 : Identification des oasis traditionnelles
Tunisia	Tozeur	Makmen CD 1	MEDD - 2015 - Elaboration d'une monographie complete des oasis en Tunisie - Document 1 : Identification des oasis traditionnelles
Tunisia	Tozeur	Makmen CD 2	MEDD - 2015 - Elaboration d'une monographie complete des oasis en Tunisie - Document 1 : Identification des oasis traditionnelles
Tunisia	Tozeur	Mrah Lahwar A+B	MEDD - 2015 - Elaboration d'une monographie complete des oasis en Tunisie - Document 1 : Identification des oasis traditionnelles; Selmi 2015
Tunisia	Tozeur	Goethermie Tozeur	MEDD - 2015 - Elaboration d'une monographie complete des oasis en Tunisie - Document 1 : Identification des oasis traditionnelles
Tunisia	Tozeur	Chemsa	MEDD - 2015 - Elaboration d'une monographie complete des oasis en Tunisie - Document 1 : Identification des oasis traditionnelles
Tunisia	Tozeur	Neflayette	MEDD - 2015 - Elaboration d'une monographie complete des oasis en Tunisie - Document 1 : Identification des oasis traditionnelles
Tunisia	Tozeur	Jhim 1	MEDD - 2015 - Elaboration d'une monographie complete des oasis en Tunisie - Document 1 : Identification des oasis traditionnelles
Tunisia	Tozeur	Jhim 2	MEDD - 2015 - Elaboration d'une monographie complete des oasis en Tunisie - Document 1 : Identification des oasis traditionnelles
Tunisia	Tozeur	Castilla	MEDD - 2015 - Elaboration d'une monographie complete des oasis en Tunisie - Document 1 : Identification des oasis traditionnelles; Kamel 2013: Salinisation origin and hydrogeochemical behaviour of the Djerid oasis water table aquifer (southern Tunisia)
Tunisia	Tozeur	Helba Ouest	MEDD - 2015 - Elaboration d'une monographie complete des oasis en Tunisie - Document 1 : Identification des oasis traditionnelles
Tunisia	Tozeur	Helba Est	MEDD - 2015 - Elaboration d'une monographie complete des oasis en Tunisie - Document 1 : Identification des oasis traditionnelles
Tunisia	Tozeur	Oued ElKoucha	MEDD - 2015 - Elaboration d'une monographie complete des oasis en Tunisie - Document 1 : Identification des oasis traditionnelles
Tunisia	Tozeur	Extension Tozeur	MEDD - 2015 - Elaboration d'une monographie complete des oasis en Tunisie - Document 1 : Identification des oasis traditionnelles
Tunisia	Tozeur	P-ElMachetel	MEDD - 2015 - Elaboration d'une monographie complete des oasis en Tunisie - Document 1 : Identification des oasis traditionnelles
Tunisia	Tozeur	SMVDA MrahLahwar	MEDD - 2015 - Elaboration d'une monographie complete des oasis en Tunisie - Document 1 : Identification des oasis traditionnelles
Tunisia	Tozeur	Hafir	MEDD - 2015 - Elaboration d'une monographie complete des oasis en Tunisie - Document 1 : Identification des oasis traditionnelles
Tunisia	Tozeur	Abbes	MEDD - 2015 - Elaboration d'une monographie complete des oasis en Tunisie - Document 1 : Identification des oasis traditionnelles
Tunisia	Tozeur	Ouassat	MEDD - 2015 - Elaboration d'une monographie complete des oasis en Tunisie - Document 1 : Identification des oasis traditionnelles
Tunisia	Tozeur	Rabbat	MEDD - 2015 - Elaboration d'une monographie complete des oasis en Tunisie - Document 1 : Identification des oasis traditionnelles
Tunisia	Tozeur - Hezoua	Hezoua	MEDD - 2015 - Elaboration d'une monographie complete des oasis en Tunisie - Document 1 : Identification des oasis traditionnelles
Tunisia	Tozeur - Hezoua	Hezoua I	MEDD - 2015 - Elaboration d'une monographie complete des oasis en Tunisie - Document 1 : Identification des oasis traditionnelles
Tunisia	Tozeur - Hezoua	Hezoua II	MEDD - 2015 - Elaboration d'une monographie complete des oasis en Tunisie - Document 1 : Identification des oasis traditionnelles
Tunisia	Tozeur - Hezoua	Hezoua III	MEDD - 2015 - Elaboration d'une monographie complete des oasis en Tunisie - Document 1 : Identification des oasis traditionnelles
Tunisia	Tozeur - Hezoua	Hezoua IV	MEDD - 2015 - Elaboration d'une monographie complete des oasis en Tunisie - Document 1 : Identification des oasis traditionnelles
Tunisia	Tozeur - Hezoua	Hezoua V	MEDD - 2015 - Elaboration d'une monographie complete des oasis en Tunisie - Document 1 : Identification des oasis traditionnelles
Tunisia	Tozeur - Hezoua	Hezoua VI	MEDD - 2015 - Elaboration d'une monographie complete des oasis en Tunisie - Document 1 : Identification des oasis traditionnelles
Tunisia	Tozeur - Hezoua	Ouled Leghrissi	MEDD - 2015 - Elaboration d'une monographie complete des oasis en Tunisie - Document 1 : Identification des oasis traditionnelles
Tunisia	Tozeur - Hezoua	Etaamir Htam	MEDD - 2015 - Elaboration d'une monographie complete des oasis en Tunisie - Document 1 : Identification des oasis traditionnelles
Tunisia	Tozeur - Hezoua	Mzara	MEDD - 2015 - Elaboration d'une monographie complete des oasis en Tunisie - Document 1 : Identification des oasis traditionnelles
Tunisia	Tozeur - Hezoua	ElKari ElWassit	MEDD - 2015 - Elaboration d'une monographie complete des oasis en Tunisie - Document 1 : Identification des oasis traditionnelles
Tunisia	Tozeur - Hezoua	Ain Ouled Ghrissi	MEDD - 2015 - Elaboration d'une monographie complete des oasis en Tunisie - Document 1 : Identification des oasis traditionnelles
Tunisia	Tozeur - Hezoua	Bir Erroumi	MEDD - 2015 - Elaboration d'une monographie complete des oasis en Tunisie - Document 1 : Identification des oasis traditionnelles
Tunisia	Tozeur - Hezoua	ElMzara Kwassit	MEDD - 2015 - Elaboration d'une monographie complete des oasis en Tunisie - Document 1 : Identification des oasis traditionnelles
Tunisia	Tozeur - Hezoua	SCMV Errached	MEDD - 2015 - Elaboration d'une monographie complete des oasis en Tunisie - Document 1 : Identification des oasis traditionnelles
Tunisia	Tozeur - Hezoua	SCMV ElFaouz	MEDD - 2015 - Elaboration d'une monographie complete des oasis en Tunisie - Document 1 : Identification des oasis traditionnelles
Tunisia	Tozeur - Hezoua	SCMV Garat Jaballah	MEDD - 2015 - Elaboration d'une monographie complete des oasis en Tunisie - Document 1 : Identification des oasis traditionnelles
Tunisia	Tozeur - Hezoua	SCMV Bir Malah	MEDD - 2015 - Elaboration d'une monographie complete des oasis en Tunisie - Document 1 : Identification des oasis traditionnelles
Tunisia	Tozeur - Hezoua	SCMV Hod B Arian	MEDD - 2015 - Elaboration d'une monographie complete des oasis en Tunisie - Document 1 : Identification des oasis traditionnelles
Tunisia	Tozeur - Nefta	Nefta	Protected Planet: https://www.protectedplanet.net/nefta-oasis-nature-reserve [accessed: 2017/03/27]; Al-Khayri et al. 2015: Date Palm Genetic Resources and Utilization
Tunisia	Tozeur - Nefta	Ghargaya	MEDD - 2015 - Elaboration d'une monographie complete des oasis en Tunisie - Document 1 : Identification des oasis traditionnelles
Tunisia	Tozeur - Nefta	El Ghawatine	MEDD - 2015 - Elaboration d'une monographie complete des oasis en Tunisie - Document 1 : Identification des oasis traditionnelles
Tunisia	Tozeur - Nefta	Goethermie Nefta	MEDD - 2015 - Elaboration d'une monographie complete des oasis en Tunisie - Document 1 : Identification des oasis traditionnelles
Tunisia	Tozeur - Nefta	Chabat 1	MEDD - 2015 - Elaboration d'une monographie complete des oasis en Tunisie - Document 1 : Identification des oasis traditionnelles; Kamel 2013: Salinisation origin and hydrogeochemical behaviour of the Djerid oasis water table aquifer (southern Tunisia)
Tunisia	Tozeur - Nefta	Draa Sud	MEDD - 2015 - Elaboration d'une monographie complete des oasis en Tunisie - Document 1 : Identification des oasis traditionnelles
Tunisia	Tozeur - Nefta	SCMV El Faraj	MEDD - 2015 - Elaboration d'une monographie complete des oasis en Tunisie - Document 1 : Identification des oasis traditionnelles; Nasr 1997: Atouts et contraintes des oasis traditionnelles de Tataouineen Tunisie : étude de l'oasis d'El-Ferch
Tunisia	Tozeur - Nefta	SCMV Sif Lakhdar	MEDD - 2015 - Elaboration d'une monographie complete des oasis en Tunisie - Document 1 : Identification des oasis traditionnelles
Tunisia	Tozeur - Nefta	SCMV Essouni	MEDD - 2015 - Elaboration d'une monographie complete des oasis en Tunisie - Document 1 : Identification des oasis traditionnelles
Tunisia	Tozeur - Nefta	SMVDA Zaafrana	MEDD - 2015 - Elaboration d'une monographie complete des oasis en Tunisie - Document 1 : Identification des oasis traditionnelles
Tunisia	Tozeur - Nefta	Ras El Ain	MEDD - 2015 - Elaboration d'une monographie complete des oasis en Tunisie - Document 1 : Identification des oasis traditionnelles
Tunisia	Tozeur - Nefta	Fatnassa	MEDD - 2015 - Elaboration d'une monographie complete des oasis en Tunisie - Document 1 : Identification des oasis traditionnelles
Tunisia	Tozeur - Nefta	Remada	MEDD - 2015 - Elaboration d'une monographie complete des oasis en Tunisie - Document 1 : Identification des oasis traditionnelles
Tunisia	Tozeur - Nefta	Beni Ali	MEDD - 2015 - Elaboration d'une monographie complete des oasis en Tunisie - Document 1 : Identification des oasis traditionnelles
Tunisia	Tozeur - Degache	Degache	MEDD - 2015 - Elaboration d'une monographie complete des oasis en Tunisie -Document 2 identification et caracterisation des oasis en Tunisie; Al-Khayri et al. 2015: Date Palm Genetic Resources and Utilization
Tunisia	Tozeur - Degache	Chakmou	MEDD - 2015 - Elaboration d'une monographie complete des oasis en Tunisie - Document 1 : Identification des oasis traditionnelles
Tunisia	Tozeur - Degache	ElOudia 1	MEDD - 2015 - Elaboration d'une monographie complete des oasis en Tunisie - Document 1 : Identification des oasis traditionnelles; Kamel 2013: Salinisation origin and hydrogeochemical behaviour of the Djerid oasis water table aquifer (southern Tunisia)
Tunisia	Tozeur - Degache	Tazrarit	MEDD - 2015 - Elaboration d'une monographie complete des oasis en Tunisie - Document 1 : Identification des oasis traditionnelles; Selmi 2015
Tunisia	Tozeur - Degache	Dghoumes	MEDD - 2015 - Elaboration d'une monographie complete des oasis en Tunisie - Document 1 : Identification des oasis traditionnelles; Selmi 2015
Tunisia	Tozeur - Degache	Ext. Oued Koucha	MEDD - 2015 - Elaboration d'une monographie complete des oasis en Tunisie - Document 1 : Identification des oasis traditionnelles
Tunisia	Tozeur - Degache	Oued El Kebir	MEDD - 2015 - Elaboration d'une monographie complete des oasis en Tunisie - Document 1 : Identification des oasis traditionnelles
Tunisia	Tozeur - Degache	Zakaria Hama	MEDD - 2015 - Elaboration d'une monographie complete des oasis en Tunisie - Document 1 : Identification des oasis traditionnelles
Tunisia	Tozeur - Degache	Oued Koucha	MEDD - 2015 - Elaboration d'une monographie complete des oasis en Tunisie - Document 1 : Identification des oasis traditionnelles
Tunisia	Tozeur - Degache	Bouhlel Dghoumes	MEDD - 2015 - Elaboration d'une monographie complete des oasis en Tunisie - Document 1 : Identification des oasis traditionnelles
Tunisia	Tozeur - Degache	Geothermie Hama	MEDD - 2015 - Elaboration d'une monographie complete des oasis en Tunisie - Document 1 : Identification des oasis traditionnelles
Tunisia	Tozeur - Degache	Bouhlel Tazrarit	MEDD - 2015 - Elaboration d'une monographie complete des oasis en Tunisie - Document 1 : Identification des oasis traditionnelles
Tunisia	Tozeur - Degache	SCMVDA Waha	MEDD - 2015 - Elaboration d'une monographie complete des oasis en Tunisie - Document 1 : Identification des oasis traditionnelles
Tunisia	Tozeur - Degache	SCMVDA CEDADA	MEDD - 2015 - Elaboration d'une monographie complete des oasis en Tunisie - Document 1 : Identification des oasis traditionnelles
Tunisia	Tozeur - Degache	CFRA Degache	MEDD - 2015 - Elaboration d'une monographie complete des oasis en Tunisie - Document 1 : Identification des oasis traditionnelles
Tunisia	Tozeur - Degache	Zaouit ElArab	MEDD - 2015 - Elaboration d'une monographie complete des oasis en Tunisie - Document 1 : Identification des oasis traditionnelles
Tunisia	Tozeur - Degache	Ain Torba	MEDD - 2015 - Elaboration d'une monographie complete des oasis en Tunisie - Document 1 : Identification des oasis traditionnelles
Tunisia	Tozeur - Degache	Ain Rebah	MEDD - 2015 - Elaboration d'une monographie complete des oasis en Tunisie - Document 1 : Identification des oasis traditionnelles
Tunisia	Tozeur - Degache	7 Abar	MEDD - 2015 - Elaboration d'une monographie complete des oasis en Tunisie - Document 1 : Identification des oasis traditionnelles
Tunisia	Tozeur - Degache	Mahassen	MEDD - 2015 - Elaboration d'une monographie complete des oasis en Tunisie - Document 1 : Identification des oasis traditionnelles
Tunisia	Tozeur - Degache	Bouhlel	MEDD - 2015 - Elaboration d'une monographie complete des oasis en Tunisie - Document 1 : Identification des oasis traditionnelles
Tunisia	Tozeur - Degache	Ouled Hmida	MEDD - 2015 - Elaboration d'une monographie complete des oasis en Tunisie - Document 1 : Identification des oasis traditionnelles
Tunisia	Tozeur - Degache	Manechi	MEDD - 2015 - Elaboration d'une monographie complete des oasis en Tunisie - Document 1 : Identification des oasis traditionnelles
Tunisia	Tozeur - Degache	Mouhareb	MEDD - 2015 - Elaboration d'une monographie complete des oasis en Tunisie - Document 1 : Identification des oasis traditionnelles
Tunisia	Tozeur - Degache	Ennamlet	MEDD - 2015 - Elaboration d'une monographie complete des oasis en Tunisie - Document 1 : Identification des oasis traditionnelles
Tunisia	Tozeur - Degache	ElAirek	MEDD - 2015 - Elaboration d'une monographie complete des oasis en Tunisie - Document 1 : Identification des oasis traditionnelles
Tunisia	Tozeur - Degache	Dghoumes montagne	MEDD - 2015 - Elaboration d'une monographie complete des oasis en Tunisie - Document 1 : Identification des oasis traditionnelles
Tunisia	Tozeur - Degache	Tazrarit montagne	MEDD - 2015 - Elaboration d'une monographie complete des oasis en Tunisie - Document 1 : Identification des oasis traditionnelles
Tunisia	Tozeur - Tamerza	Tamerza	MEDD - 2015 - Elaboration d'une monographie complete des oasis en Tunisie -Document 2 identification et caracterisation des oasis en Tunisie; Al-Khayri et al. 2015: Date Palm Genetic Resources and Utilization
Tunisia	Tozeur - Tamerza	Dhafria 1	MEDD - 2015 - Elaboration d'une monographie complete des oasis en Tunisie - Document 1 : Identification des oasis traditionnelles; Kamel 2013: Salinisation origin and hydrogeochemical behaviour of the Djerid oasis water table aquifer (southern Tunisia)
Tunisia	Tozeur - Tamerza	Dhafria 2	MEDD - 2015 - Elaboration d'une monographie complete des oasis en Tunisie - Document 1 : Identification des oasis traditionnelles; Kamel 2013: Salinisation origin and hydrogeochemical behaviour of the Djerid oasis water table aquifer (southern Tunisia)
Tunisia	Tozeur - Tamerza	Ben Gacha	MEDD - 2015 - Elaboration d'une monographie complete des oasis en Tunisie - Document 1 : Identification des oasis traditionnelles
Tunisia	Tozeur - Tamerza	El Oudia 2	MEDD - 2015 - Elaboration d'une monographie complete des oasis en Tunisie - Document 1 : Identification des oasis traditionnelles
Tunisia	Tozeur - Tamerza	Ext. Dhafria	MEDD - 2015 - Elaboration d'une monographie complete des oasis en Tunisie - Document 1 : Identification des oasis traditionnelles
Tunisia	Tozeur - Tamerza	Ext. Ain Karma	MEDD - 2015 - Elaboration d'une monographie complete des oasis en Tunisie - Document 1 : Identification des oasis traditionnelles; Selmi 2015
Tunisia	Tozeur - Tamerza	Laacheche	MEDD - 2015 - Elaboration d'une monographie complete des oasis en Tunisie - Document 1 : Identification des oasis traditionnelles
Tunisia	Tozeur - Tamerza	Ain Taher	MEDD - 2015 - Elaboration d'une monographie complete des oasis en Tunisie - Document 1 : Identification des oasis traditionnelles
Tunisia	Tozeur - Tamerza	Chebika	MEDD - 2015 - Elaboration d'une monographie complete des oasis en Tunisie - Document 1 : Identification des oasis traditionnelles
Tunisia	Tozeur - Tamerza	Fom El Khanga	MEDD - 2015 - Elaboration d'une monographie complete des oasis en Tunisie - Document 1 : Identification des oasis traditionnelles
Tunisia	Tozeur - Tamerza	Tamerza	MEDD - 2015 - Elaboration d'une monographie complete des oasis en Tunisie - Document 1 : Identification des oasis traditionnelles; Selmi 2015
Tunisia	Tozeur - Tamerza	Brik	MEDD - 2015 - Elaboration d'une monographie complete des oasis en Tunisie - Document 1 : Identification des oasis traditionnelles
Tunisia	Tozeur - Tamerza	Ain El Karma	MEDD - 2015 - Elaboration d'une monographie complete des oasis en Tunisie - Document 1 : Identification des oasis traditionnelles
Tunisia	Tozeur - Tamerza	Oasis Mides	MEDD - 2015 - Elaboration d'une monographie complete des oasis en Tunisie - Document 1 : Identification des oasis traditionnelles
Tunisia	Gafsa	Lalla	Kassah 2009: Oasis et amenagement en zones arides. Enjeux, defis et strategies; 2015 - Selmi
Tunisia	Nefzaoua	Chott el Salhia	Zammouri et al. 2007: Salinization of groundwater in the Nefzawa oases region, Tunisia: results of a regional-scale hydrogeologic approach; 2015 - Selmi
Tunisia	Tataouine	Chenini	Causse et al. 2003: Humidity changes in southern Tunisia during the Late Pleistocene inferred from U–Th dating of mollusc shells
Tunisia	Tataouine	T'lalet	Nasr 1997: Atouts et contraintes des oasis traditionnelles de Tataouineen Tunisie : étude de l'oasis d'El-Ferch
Tunisia	Tataouine	El-Ferch	Nasr 1997: Atouts et contraintes des oasis traditionnelles de Tataouineen Tunisie : étude de l'oasis d'El-Ferch
Tunisia	Tataouine	Kirchaou	Nasr 1997: Atouts et contraintes des oasis traditionnelles de Tataouineen Tunisie : étude de l'oasis d'El-Ferch
Tunisia	Tataouine	Maztouria	Nasr 1997: Atouts et contraintes des oasis traditionnelles de Tataouineen Tunisie : étude de l'oasis d'El-Ferch
Tunisia	Tataouine	Rogba	Nasr 1997: Atouts et contraintes des oasis traditionnelles de Tataouineen Tunisie : étude de l'oasis d'El-Ferch
Tunisia	Tataouine	El-Achouch	Nasr 1997: Atouts et contraintes des oasis traditionnelles de Tataouineen Tunisie : étude de l'oasis d'El-Ferch
Tunisia		Oum Ettemer	Kassah 2009: Oasis et amenagement en zones arides. Enjeux, defis et strategies, MEDD - 2015 - Elaboration d'une monographie complete des oasis en Tunisie - Document 1 : Identification des oasis traditionnelles
Tunisia	Sousse	Oued El Hallouf	Kassah 2009: Oasis et amenagement en zones arides. Enjeux, defis et strategies; MEDD - 2015 - Elaboration d'une monographie complete des oasis en Tunisie - Document 1 : Identification des oasis traditionnelles
Chad		Ounianga Serir	Eggermont 2008: Aquatic community response in a groundwater-fed desert lake to Holocene desiccation of the Sahara; van Chi-Bonnardel, R. (1973): The Atlas of Africa
Chad		Ounianga Kebir	Eggermont 2008: Aquatic community response in a groundwater-fed desert lake to Holocene desiccation of the Sahara
Chad	Fada Archei	Guelta d'Archei	Brito et al. (2011): Crocodiles in the Sahara Desert: An Update of Distribution, Habitats and Population Status for Conservation Planning in Mauritania
Chad		Ennedi-Massif	UNESCO: World Heritage List, [http://whc.unesco.org/en/list/]
Chad	Borkou	Faya-Largeau	van Chi-Bonnardel, R. (1973): The Atlas of Africa; Hughes et al 1992: A directory of African wetlands; Brachet 2015: Policing the Desert: The IOM in Libya Beyond War and Peace
Chad	Borkou	Medimi	Hughes et al 1992: A directory of African wetlands
Chad	Borkou	Douki	Hughes et al 1992: A directory of African wetlands
Chad	Borkou	Yarda	Hughes et al 1992: A directory of African wetlands
Chad	Borkou	Tigui	Hughes et al 1992: A directory of African wetlands
Chad	Borkou	Berchi-Guélé	Hughes et al 1992: A directory of African wetlands
Chad	Borkou	Galakka	Hughes et al 1992: A directory of African wetlands
Chad	Tibesti	Bardai	Jäkel 1977: The Work of the Field Station at Bardai in the Tibesti Mountains
Chad	Tibesti	Zouar	Hughes et al 1992: A directory of African wetlands
Niger	Adrar	Timia	Antoine-Moussiaux et al. 2007: Tuareg ethnoveterinary treatments of camel diseases; van Chi-Bonnardel, R. (1973): The Atlas of Africa in Agadez area (Niger)
Niger	Kawar	Oasis du Kawar	Protected Area: https://www.protectedplanet.net/oasis-du-kawar-ramsar-site-wetland-of-international-importance [accessed:2017/03/28]; Ramsar site: https://rsis.ramsar.org/ris/1495 [accessed: 2017/03/28]
Niger	Kawar	Bilma	Protected Area: https://www.protectedplanet.net/oasis-du-kawar-ramsar-site-wetland-of-international-importance [accessed:2017/03/28]
Niger	Kawar	Chirfa	Thiollay (2006): Severe decline of large birds inj the Northern Sahel of West Africa: a long-term assessment; Hughes et al 1992: A directory of African wetlands
Niger	Kawar	Dirkou	Protected Area: https://www.protectedplanet.net/oasis-du-kawar-ramsar-site-wetland-of-international-importance [accessed:2017/03/28]
Niger	Kawar	Djado	van Chi-Bonnardel, R. (1973): The Atlas of Africa; Thiollay (2006): Severe decline of large birds inj the Northern Sahel of West Africa: a long-term assessment; Hughes et al 1992: A directory of African wetlands
Niger	Kawar	Fachi	Hughes et al 1992: A directory of African wetlands; Thiollay (2006): Severe decline of large birds inj the Northern Sahel of West Africa: a long-term assessment; Hughes et al 1992: A directory of African wetlands
Niger	Kawar	Seguedine	Thiollay (2006): Severe decline of large birds inj the Northern Sahel of West Africa: a long-term assessment
Niger	Kawar	Orida	Thiollay (2006): Severe decline of large birds inj the Northern Sahel of West Africa: a long-term assessment
Niger	Agadez	Gueltas et Oasis de l'Aïr	Ramsar Sites Information Service, [https://rsis.ramsar.org/]
Niger	Agadez	Arlit	Antoine-Moussiaux et al. 2007: Tuareg ethnoveterinary treatments of camel diseases in Agadez area (Niger)
Niger	Agadez	Ingall	Luxereau, A 2002: Les dates d’In Galle, un produit patrimoine. (http://www.ingall-niger.org/index.php/flore/199-les-dattes-d-in-gall-un-produit-patrimoine)
Niger	Agadez	In Abangharit	Brusatte et al. 2007: A NEW SPECIES OF CARCHARODONTOSAURUS (DINOSAURIA: THEROPODA) FROM THE CENOMANIAN OF NIGER AND A REVISION OF THE GENUS
Niger	Agadez	Tegguida-n-Tessoum	Alvey (2005): Bacterial ecology of ancient Saharan salt-enrichment ponds at Teguidda-n-Tessoumt
Niger	Agadez	Iferouane	van Chi-Bonnardel, R. (1973): The Atlas of Africa; Hughes et al 1992: A directory of African wetlands
Mali	Timbuktu	Taghaza	Guérin 2010: Avorio d'ogni ragione: the supply of elephant ivory to northern Europe in the Gothic era to northern Europe in the Gothic era Guérin 2010:
Mali		Tamessaua	Al-Khayri et al. 2015: Date Palm Genetic Resources and Utilization
Mali		Tilemsi Valley	Thiollay (2006): Severe decline of large birds inj the Northern Sahel of West Africa: a long-term assessment; Al-Khayri et al. 2015: Date Palm Genetic Resources and Utilization
Mali		Tessalit	Hughes et al 1992: A directory of African wetlands
Mali		Oasis of Mdennah	Chevallier et al. 2010: The use of stopover sites by Black Storks (Ciconia nigra) migrating between West Europe and West Africa as revealed by satellite telemetry
Mauretanien	Adrar	Oasis of Taïerte	Al-Khayri et al. 2015: Date Palm Genetic Resources and Utilization
Mauretanien	Adrar	Oasis of Oued Seguelil	Al-Khayri et al. 2015: Date Palm Genetic Resources and Utilization
Mauretanien	Adrar - Aoujeft	Aoujeft	Al-Khayri et al. 2015: Date Palm Genetic Resources and Utilization; JAPAN INTERNATIONAL COOPERATION AGENCY (JICA): THE STUDY ON THE DEVELOPMENT OF THE OASIS ONE IN THE ISLAMIC REPUBLIC OF MAURITANIA
Mauretanien	Adrar - Aoujeft	Azweiga et El Hessiane	Japan International Cooperation Agency (JICA): The Study On The Development Of The Oasis One In The Islamic Republic Of Mauritania
Mauretanien	Adrar - Aoujeft	El Maaden	Japan International Cooperation Agency (JICA): The Study On The Development Of The Oasis One In The Islamic Republic Of Mauritania
Mauretanien	Adrar - Aoujeft	M'Haireth	Japan International Cooperation Agency (JICA): The Study On The Development Of The Oasis One In The Islamic Republic Of Mauritania
Mauretanien	Adrar - Aoujeft	Faress	Japan International Cooperation Agency (JICA): The Study On The Development Of The Oasis One In The Islamic Republic Of Mauritania
Mauretanien	Adrar - Aoujeft	N'teirguent	Japan International Cooperation Agency (JICA): The Study On The Development Of The Oasis One In The Islamic Republic Of Mauritania
Mauretanien	Adrar - Aoujeft	Terjit	Al-Khayri et al. 2015: Date Palm Genetic Resources and Utilization; van Chi-Bonnardel, R. (1973): The Atlas of Africa; Japan International Cooperation Agency (JICA): The Study On The Development Of The Oasis One In The Islamic Republic Of Mauritania
Mauretanien	Adrar - Aoujeft	Timinit	Japan International Cooperation Agency (JICA): The Study On The Development Of The Oasis One In The Islamic Republic Of Mauritania
Mauretanien	Adrar - Aoujeft	Tirebane	Japan International Cooperation Agency (JICA): The Study On The Development Of The Oasis One In The Islamic Republic Of Mauritania
Mauretanien	Adrar - Aoujeft	Toungad	Japan International Cooperation Agency (JICA): The Study On The Development Of The Oasis One In The Islamic Republic Of Mauritania
Mauretanien	Adrar - Aoujeft	Wekchedatt	Japan International Cooperation Agency (JICA): The Study On The Development Of The Oasis One In The Islamic Republic Of Mauritania
Mauretanien	Adrar - Chinguetti	Chinguetti	Al-Khayri et al. 2015: Date Palm Genetic Resources and Utilization; van Chi-Bonnardel, R. (1973): The Atlas of Africa; Japan International Cooperation Agency (JICA): The Study On The Development Of The Oasis One In The Islamic Republic Of Mauritania
Mauretanien	Adrar - Chinguetti	Tenwemend	Japan International Cooperation Agency (JICA): The Study On The Development Of The Oasis One In The Islamic Republic Of Mauritania
Mauretanien	Adrar - Chinguetti	Tenouchert	Japan International Cooperation Agency (JICA): The Study On The Development Of The Oasis One In The Islamic Republic Of Mauritania
Mauretanien	Adrar - Wadane	Wadane	Al-Khayri et al. 2015: Date Palm Genetic Resources and Utilization; van Chi-Bonnardel, R. (1973): The Atlas of Africa
Mauretanien	Adrar - Wadane	Tenllaba	Japan International Cooperation Agency (JICA): The Study On The Development Of The Oasis One In The Islamic Republic Of Mauritania
Mauretanien	Adrar - Atar	Atar	Al-Khayri et al. 2015: Date Palm Genetic Resources and Utilization; van Chi-Bonnardel, R. (1973): The Atlas of Africa
Mauretanien	Adrar - Atar	Ain Ehl Tayaa	Japan International Cooperation Agency (JICA): The Study On The Development Of The Oasis One In The Islamic Republic Of Mauritania
Mauretanien	Adrar - Atar	Azougui	Japan International Cooperation Agency (JICA): The Study On The Development Of The Oasis One In The Islamic Republic Of Mauritania
Mauretanien	Adrar - Atar	Choum	Japan International Cooperation Agency (JICA): The Study On The Development Of The Oasis One In The Islamic Republic Of Mauritania
Mauretanien	Adrar - Atar	Kseir Torchan	Al-Khayri et al. 2015: Date Palm Genetic Resources and Utilization; Japan International Cooperation Agency (JICA): The Study On The Development Of The Oasis One In The Islamic Republic Of Mauritania
Mauretanien	Adrar - Atar	Tawaz	Japan International Cooperation Agency (JICA): The Study On The Development Of The Oasis One In The Islamic Republic Of Mauritania
Mauretanien	Adrar - Atar	Teyaret	Japan International Cooperation Agency (JICA): The Study On The Development Of The Oasis One In The Islamic Republic Of Mauritania; Al-Khayri et al. 2015: Date Palm Genetic Resources and Utilization
Mauretanien	Adrar - Atar	Toueizekt	Japan International Cooperation Agency (JICA): The Study On The Development Of The Oasis One In The Islamic Republic Of Mauritania
Mauretanien		Chegga	van Chi-Bonnardel, R. (1973): The Atlas of Africa; Martens et al 1985: Description of the male of Potamocypris villosa
Mauretanien	Tagant	Al-Huitate	Al-Khayri et al. 2015: Date Palm Genetic Resources and Utilization
Mauretanien	Tagant	Oasis of Toues Al-Alia	Al-Khayri et al. 2015: Date Palm Genetic Resources and Utilization
Mauretanien	Tagant - Tidjikja	Tidjikja	Japan International Cooperation Agency (JICA): The Study On The Development Of The Oasis One In The Islamic Republic Of Mauritania; van Chi-Bonnardel, R. (1973): The Atlas of Africa
Mauretanien	Tagant - Tidjikja	Aghlembit	Japan International Cooperation Agency (JICA): The Study On The Development Of The Oasis One In The Islamic Republic Of Mauritania
Mauretanien	Tagant - Tidjikja	Echarine	Japan International Cooperation Agency (JICA): The Study On The Development Of The Oasis One In The Islamic Republic Of Mauritania
Mauretanien	Tagant - Tidjikja	Eddendane	Japan International Cooperation Agency (JICA): The Study On The Development Of The Oasis One In The Islamic Republic Of Mauritania
Mauretanien	Tagant - Tidjikja	El Gheddiya	Japan International Cooperation Agency (JICA): The Study On The Development Of The Oasis One In The Islamic Republic Of Mauritania
Mauretanien	Tagant - Tidjikja	Lehoueitatt	Japan International Cooperation Agency (JICA): The Study On The Development Of The Oasis One In The Islamic Republic Of Mauritania
Mauretanien	Tagant - Tidjikja	N'Batt	Japan International Cooperation Agency (JICA): The Study On The Development Of The Oasis One In The Islamic Republic Of Mauritania
Mauretanien	Tagant - Tidjikja	Nimlane	Japan International Cooperation Agency (JICA): The Study On The Development Of The Oasis One In The Islamic Republic Of Mauritania
Mauretanien	Tagant - Tidjikja	Rachid	Japan International Cooperation Agency (JICA): The Study On The Development Of The Oasis One In The Islamic Republic Of Mauritania
Mauretanien	Tagant - Moudjeria	Moudjeria	Japan International Cooperation Agency (JICA): The Study On The Development Of The Oasis One In The Islamic Republic Of Mauritania
Mauretanien	Tagant - Moudjeria	Dwarah	Japan International Cooperation Agency (JICA): The Study On The Development Of The Oasis One In The Islamic Republic Of Mauritania
Mauretanien	Tagant - Moudjeria	El Housseiniya	Japan International Cooperation Agency (JICA): The Study On The Development Of The Oasis One In The Islamic Republic Of Mauritania
Mauretanien	Tagant - Moudjeria	Lemgueita	Japan International Cooperation Agency (JICA): The Study On The Development Of The Oasis One In The Islamic Republic Of Mauritania
Mauretanien	Tagant - Moudjeria	Mechrae	Japan International Cooperation Agency (JICA): The Study On The Development Of The Oasis One In The Islamic Republic Of Mauritania
Mauretanien	Tagant - Moudjeria	N'Beika	Japan International Cooperation Agency (JICA): The Study On The Development Of The Oasis One In The Islamic Republic Of Mauritania
Mauretanien	Tagant - Moudjeria	N'Géréo (Tichinane)	Japan International Cooperation Agency (JICA): The Study On The Development Of The Oasis One In The Islamic Republic Of Mauritania
Mauretanien	Tagant - Moudjeria	N'Titiam	Japan International Cooperation Agency (JICA): The Study On The Development Of The Oasis One In The Islamic Republic Of Mauritania
Mauretanien	Tagant - Moudjeria	N'wao	Japan International Cooperation Agency (JICA): The Study On The Development Of The Oasis One In The Islamic Republic Of Mauritania
Mauretanien	Tagant - Moudjeria	Seigih n'dour	Japan International Cooperation Agency (JICA): The Study On The Development Of The Oasis One In The Islamic Republic Of Mauritania
Mauretanien	Tagant - Tichitt	Tichitt	Al-Khayri et al. 2015: Date Palm Genetic Resources and Utilization; van Chi-Bonnardel, R. (1973): The Atlas of Africa; Japan International Cooperation Agency (JICA): The Study On The Development Of The Oasis One In The Islamic Republic Of Mauritania
Mauretanien	Laassaba	Assaba	Al-Khayri et al. 2015: Date Palm Genetic Resources and Utilization
Mauretanien	Laassaba	Taqadat Irjii Oasis	Al-Khayri et al. 2015: Date Palm Genetic Resources and Utilization
Mauretanien	Laassaba	Oasis of Al-Andaouda	Al-Khayri et al. 2015: Date Palm Genetic Resources and Utilization
Mauretanien	Laassaba	Oasis of Al-Aouja	Al-Khayri et al. 2015: Date Palm Genetic Resources and Utilization
Mauretanien	Hodh el Gharbi	Hodh el Gharbi	Ferry et al. 1999: Agroéconomie des oasis
Mauretanien	Hodh Ech Chargui	Hodh Ech Chargui	Ferry et al. 1999: Agroéconomie des oasis
Mauretanien	Hodh Ech Chargui	Oualata	Liechti et al. 2003: Nocturnal bird migration in Mauritania – first records; van Chi-Bonnardel, R. (1973): The Atlas of Africa
Mauretanien		The Oum Lem Har Gorge	Hughes and Hughes 1992: A directory of African Wetlands
Mauretanien		The El Berbera Oasis	Hughes and Hughes 1992: A directory of African Wetlands
Mauretanien		The Tartega Gueltas	Hughes and Hughes 1992: A directory of African Wetlands
Sudan	Mellit, Schamal Darfur	Nukhaylah	van Chi-Bonnardel, R. (1973): The Atlas of Africa; Kehl, H. (1987): Zonation and Establishment of Vegetation in selected Uninhabited Egyptian and Sudanese Oases
Sudan		Al Atrun	Jahns 1994: A Holocene pollen diagram from El Atrun, northern Sudan; van Chi-Bonnardel, R. (1973): The Atlas of Africa
Sudan	Wadi Halfa, asch-Schamaliyya	Selima Oasis	Kehl, H. (1987): Zonation and Establishment of Vegetation in selected Uninhabited Egyptian and Sudanese Oases; Boulos 2008: Flora and Vegetation of the Deserts of Egypt
Sudan		Wadi Howar	World Heritage Committee 2001

## Sheet: S2 Table Siwa Oasis
Table S2: Drivers and describing proxies of biological and cultural diversity in the Siwa oasis, Egypt. Total number of species is derived through spatial analysis in QGIS using GBIF, IUCN, and BirdLife data, complemented by literature sources.
	Proxy-group	Proxy	Siwa Oasis	Source
Drivers	General information	Country	Egypt	(Government of Egypt - Ministry of Agriculture 2016)
		Location	29° North / 25.5° East
		Area	1,088 km2
		Population	28,300
	Connectivity	Distance to next town	300 km south of the Mediterranean port town of Marsa Matrouh
	Settlement history	Time since settlement	4000 BP
	Hydro-climatic parameters	Temperature	30°C (yearly average)
		Precipitation	10 mm/year
		Aquifer	Nubian Sandstone Aquifer
Biological Proxies	Species richness	Total number of species	440	GBIF, IUCN, BirdLife, Literature
		Agro-biodiversity:
		Number of livestock	13	(Nabhan 2007)
		Number of crops	46 (excluding dates)
			Recently introduced crops: apples, guavas, prickly pear, zucchini squash, sorghum, basil, cucumbers, chard, taro root, and luffa sponges, bananas, sugar cane	(Government of Egypt - Ministry of Agriculture 2016)
	Within-species diversity	Genetic diversity of date palms	Classification of native date varieties:	El-Wakil HEM, Harhash MM (1998, March). Evaluation of some date palm cultivars grown in Siwa oasis. Proceedings, First International Conference on Date Palms p. 583- 601.
			1. Saidi variety
			2. Freihi variety	(Government of Egypt - Ministry of Agriculture 2016)
			3. Ghazali, Tagtagt, Oshikakbil, Kakwengeb, Abu tawil
			4. Azzewi (about 300 types)
Cultural Proxies	Population structure	Ethnic groups	Siwa (Ethnicity: Oasis Berber)	World Christian Database (http://worldchristiandatabase.org)
				(Government of Egypt - Ministry of Agriculture 2016)
			Bedouin
		Religion	Siwa: Muslims	World Christian Database
		Language	Siwi (Language Family: Afro-Asiatic; Subfamily: Berber)	Ethnologue: Languages of the World (https://www.ethnologue.com/)
			Arabic	Ayad, A. E. L., and Y. Shujun. 2013. Local People Attitudes toward Social, Economic and Environmental Impacts of Tourism in Siwa Oasis. Journal of Chemical Information and Modeling 53: 1689–1699.
		Endangered Languages	Siwi (definitely endangered)	UNESCO Atlas of the World's Languages in Danger (http://www.unesco.org/languages-atlas/)
	Social structure	Social organization	Quabilas	(Government of Egypt - Ministry of Agriculture 2016)
		Important feasts	Eid El Siyaha (October)	(Government of Egypt - Ministry of Agriculture 2016)
			Eid al-Fitr
			Eid al-Adha
		Land management practices	- intensively cultivated date palm gardens, inter-cropped with fruits, vegetables, fodder crops and occasionally cereals (three-storey canopy structure)	(Government of Egypt - Ministry of Agriculture 2016)
			- recent decades: olives have gained economic importance and are also intercropped with date palm, or planted in monoculture
	Artistic expression	Architecture	Karshif architecture	(Government of Egypt - Ministry of Agriculture 2016)
		Traditional crafts	embroidery, silver jewelry, basketry	(Government of Egypt - Ministry of Agriculture 2016)
		Music	Church-like chants, Instruments: flute, zamorra, drums, castanets	Stanley, C. V. B. 1912. The Oasis of Siwa. Journal of the Royal African Society 11: 290–324.

## Sheet: S3 Table Overview
Table S3: Overview of Algerian oases, including the total number of different biological and cultural proxies, area, population size and protection status.
Oasis_ID	Oasis	Oasis_Group	Total Number of Ethnic Groups	Total Number of Languages	Total Number of Endangered Languages	Total Number of Religions	Total Number of Plant Species	Total Number of Amphibians	Total Number of Arthropods	Total Number of Bird Species	Total Number of Mammal Species	Total Number of Molluscs	Total Number of Reptiles	Total Number Fauna	Total Number Biodiversity	Total Number Cultural Diversity	Total Number Biocultural Diversity	Area (km2)	Population	Protection Status
1_1	Beni Thour	Ouargla	1	2		2	35	3	0	117	24	2	8	154	189	5	194	NA	6744	NA
1_2	Chott	Ouargla	1	2		2	8	3	0	51	3	1	1	59	67	5	72	NA	NA	NA
1_3	N'goussa	Ouargla	1	3		2	15	1	5	46	9	0	4	65	80	6	86	2740	16581	NA
1_4	Ouargla	Ouargla	2	3	1	2	2	1	0	10	0	0	2	13	15	7	22	211980	171000	NA
1_5	Rouissat	Ouargla	1	2		2	4	1	0	46	3	1	1	52	56	5	61	7477	58112	NA
1_6	Said Otba	Ouargla	1	2		2	14	1	9	64	4	1	4	83	97	5	102	NA	3000	NA
1_7	Sidi Khouiled	Ouargla	1	2		2	5	2	0	47	3	1	0	53	58	5	63	131	8803	NA
2_1	Oasis de Tamantit et Sid Ahmed Timmi	Oasis de Tamantit et Sid Ahmed Timmi	NA	1		NA	3	0	0	1	0	0	0	1	4	1	5	957	7922	RAMSAR
3_1	Tiout	Oasis de Moghrar et de Tiout	2	3		1	7	1	0	9	2	1	4	17	24	6	30	1955	3161	RAMSAR
4_1	Chott Merrouane et Oued Khrouf	Wilaya d'El-Oued	2	2		1	4	0	5	19	11	2	2	39	43	5	48	3377	23088	RAMSAR; GIAHS
5_1	La Vallée d'Iherir	Tassili n'Ajjer	NA	1		NA	3	0	1	0	2	0	0	3	6	1	7	65	NA	RAMSAR; UNESCO world heritage list
6_1	Gueltates Afilal	Wilaya de Tamanrasset	2	3		2	41	1	0	3	0	0	6	10	51	7	58	209	NA	RAMSAR
7_1	Les Gueltates d'Issakarassene	d'Ideles	NA	1		NA	21	3	22	65	26	4	5	125	146	1	147	351	NA	RAMSAR
8_1	Réserve Naturelle du Lac de Réghaïa	Wilaya d'Alger	NA	1		NA	70	2	14	86	3	3	4	112	182	1	183	8.42	NA	RAMSAR
9_1	Chott El Hodna	Wilaya de M'SilaWilaya de Batna	2	3		2	16	0	18	19	2	1	3	43	59	7	66	3620	NA	RAMSAR
10_1	Beni Isguene	M'zab Valley	1	3	1	1	38	1	6	71	10	0	5	93	131	5	136	NA	6800	UNESCO world heritage list
10_2	Beriane	M'zab Valley	1	3	1	1	1	0	0	23	3	0	0	26	27	5	32	2.25	30200	UNESCO world heritage list
10_3	Bounoura	M'zab Valley	1	3	1	1	29	1	6	49	5	0	3	64	93	5	98	810	35405	UNESCO world heritage list
10_4	El-Ateuf	M'zab Valley	1	3	1	1	19	0	5	27	6	0	3	41	60	5	65	750	14752	UNESCO world heritage list
10_5	Ghardaia	M'zab Valley	2	5	1	2	42	1	6	79	15	0	6	107	149	9	158	66503	93400	UNESCO world heritage list
10_6	Melika	M'zab Valley	1	3	1	1	29	1	6	45	2	0	2	56	85	5	90	NA	NA	UNESCO world heritage list
10_7	Metlili	M'zab Valley	1	2		1	2	0	2	10	1	0	0	13	15	4	19	7300	40576	UNESCO world heritage list
11_1	Abelassa	Hoggar (or Ahaggar)	1	2		1	0	0	0	0	0	0	0	0	NA	4	4	74563	9163	NA
11_2	Ideles	Hoggar (or Ahaggar)	1	2		1	11	0	0	4	0	0	0	4	15	4	19	54125	4945	NA
11_3	In Amguel	Hoggar (or Ahaggar)	1	2		1	1	0	1	1	1	1	1	5	6	4	10	93438	4208	NA
11_4	Silet	Hoggar (or Ahaggar)	1	2		1	4	0	6	3	0	0	0	9	13	4	17	NA	NA	NA
11_5	Tamanrasset	Hoggar (or Ahaggar)	2	3	1	2	22	1	4	24	5	0	14	48	70	7	77	37713	92635	NA
12_1	Biskra	Ziban	3	3		2	140	1	34	90	30	11	28	194	334	8	342	127.55	215000	NA
12_2	Biskra - Ouled Djellal	Ziban	2	3		1	164	3	34	162	45	12	34	290	454	6	460	NA	NA	NA
12_3	Biskra - Sidi Okba	Ziban	2	3		1	30	0	29	47	11	6	8	101	131	6	137	245.3	12846	NA
12_4	Biskra - Ain Ben Noui	Ziban	2	3		1	8	2	11	32	7	1	8	61	69	6	75	506.92	10107	NA
12_5	Biskra - Tolga	Ziban	2	3		1	2	0	0	6	0	0	1	7	9	6	15	326.6	63237	NA
12_6	Biskra - El Ghrous	Ziban	2	3		1	130	1	33	86	29	11	29	189	319	6	325	254.55	33509	NA
12_7	Biskra - M'Chouneche	Ziban	2	3		1	32	0	28	38	9	9	3	87	119	6	125	1225	55809	NA
13_1	Djanet	Djanet	2	2	1	1	21	3	2	17	2	0	9	33	54	5	59	57460	14655	NA
14_01	Timimoun - Kali	Gouara	1	2		2	3	0	10	13	2	1	0	26	29	5	34	NA	NA	NA
14_02	Timimoun - Oasis de Ouled Saïd	Gouara	1	2		2	3	0	12	11	2	1	0	26	29	5	34	254	7538	RAMSAR
14_03	Tinerkouk	Gouara	1	2		2	0	0	0	1	0	0	0	1	1	5	6	NA	13393	NA
14_1	Ajdir	Gouara	1	2		2	0	0	0	5	0	0	0	5	5	5	1NA	NA	NA	NA
14_2	Alamellal	Gouara	1	2		2	126	3	12	72	8	7	4	106	232	5	237	NA	7193	NA
14_3	Aougourt	Gouara	1	2		2	0	0	0	0	1	0	1	2	2	5	7	NA	11784	NA
14_4	Deldoul	Gouara	1	2		2	0	0	0	0	0	0	0	0	NA	5	5	1210	8647	NA
14_5	Ghiat	Gouara	1	2		2	0	0	0	0	0	0	0	0	NA	5	5	NA	NA	NA
14_6	Swani	Gouara	1	2		2	4	0	3	10	4	3	2	22	26	5	31	NA	9513	NA
14_7	Tagouzi	Gouara	1	2		2	0	0	0	0	0	0	0	0	NA	5	5	NA	NA	NA
14_8	Timimoun	Gouara	1	2		2	6	0	1	27	9	1	2	40	46	5	51	9936	33060	NA
14_9	Timimoun - Aghlad	Gouara	1	2		2	3	0	1	16	4	1	2	24	27	5	32	NA	NA	NA
15_01	Tillilène	Tuat	1	2		1	1	0	0	6	0	0	0	6	7	4	11	NA	NA	NA
15_02	Tmantit	Tuat	1	2	1	1	0	0	0	0	0	0	0	0	NA	4	4	NA	9481	NA
15_03	Tuat	Tuat	1	2		1	19	0	0	57	11	1	4	73	92	4	96	NA	NA	NA
15_04	Zaouiet Kounta	Tuat	1	2		1	1	0	2	0	0	0	0	2	3	4	7	9140	14531	NA
15_1	Adgha	Tuat	1	2		1	0	0	0	0	0	0	0	0	NA	4	4	NA	NA	NA
15_2	Adrar	Tuat	3	4	1	2	3	0	0	8	0	0	0	8	11	9	20	633	64781	NA
15_3	Fenoughil	Tuat	1	2		1	0	0	1	1	0	0	0	2	2	4	6	7677	11793	NA
15_4	Mahdia	Tuat	1	2		1	26	0	1	7	0	1	0	9	35	4	39	NA	30264	NA
15_5	Mansor Bouda	Tuat	1	2		1	0	0	0	0	0	0	0	0	NA	4	4	NA	9938	NA
15_6	Oued Aarossa	Tuat	1	2		1	0	0	0	0	0	0	0	0	NA	4	4	NA	NA	NA
15_7	Oued Aissa	Tuat	1	2		1	29	0	2	56	3	3	0	64	93	4	97	4030	7034	NA
15_8	Oued Hadj Mamou	Tuat	1	2		1	39	0	11	48	10	13	3	85	124	4	128	NA	NA	NA
15_9	Reggane	Tuat	1	2		1	0	0	1	1	0	0	0	2	2	4	6	124298	14179	NA
16_1	El Barka	In Salah	1	2		1	5	1	0	10	0	0	0	11	16	4	20	NA	NA	NA
16_2	Foggaret Ezzoua	In Salah	1	2		1	3	0	0	16	9	1	3	29	32	4	36	NA	NA	NA
16_3	Foukani	In Salah	1	2		1	10	1	9	40	15	2	10	77	87	4	91	NA	NA	RAMSAR
16_4	Hainoune	In Salah	1	2		1	0	0	0	1	0	0	0	1	1	4	5	NA	5408	NA
16_5	Igostene	In Salah	1	2		1	5	0	2	9	1	0	0	12	17	4	21	NA	NA	NA
16_6	In Ghar	In Salah	1	2		1	0	0	1	0	0	0	0	1	1	4	5	28969	11225	NA
16_7	In Salah	In Salah (Tidikelt)	1	2	1	1	24	0	0	63	14	2	4	83	107	4	111	43938	32518	NA
16_8	Tahtani	In Salah	1	2		1	7	0	2	2	1	1	1	7	14	4	18	NA	NA	RAMSAR
16_9	Foggaret El Arab	In Salah	1	2		1	0	0	0	6	2	1	0	9	9	4	13	61313	6649	NA
17_1	Beni Abbes	Saoura Valley	1	1		1	30	5	23	93	33	32	9	195	225	3	228	10040	11416	NA
17_2	El Gsabi	Saoura Valley	1	1		1	0	0	0	2	2	0	0	4	4	3	7	2220	3274	NA
17_3	Igli	Saoura Valley	1	3		2	1	0	0	3	1	0	0	4	5	6	11	6220	6833	NA
17_4	Kerzaz	Saoura Valley	1	1		1	3	0	0	11	0	0	0	11	14	3	17	10520	5136	NA
17_5	Ouled Khedier	Saoura Valley	1	1		1	0	0	0	3	0	0	0	3	3	3	6	1920	4347	NA
17_6	Taghit	Saoura Valley	1	3		2	3	0	4	3	6	0	1	14	17	6	23	8040	6505	NA
17_7	Tamtert	Saoura Valley	1	1		1	1	0	6	2	7	1	0	16	17	3	20	3130	1267	NA
18_1	El Golea (El Menia)	El Golea	1	1		1	25	1	0	28	1	0	1	31	56	3	59	27000	40195	NA

## Sheet: S4 Table JI IND
Table S4: Jaccard-Index, expressing the similarity between oases pairs (Columns: Oasis_In and Oasis_Out).
Oasis_ID	Oasis_In	Oasis_ID_Out	Oasis_Out	JI-BD	JI-CD	JI-BCD	Distance between oases pairs
12_2	Biskra - Ouled Djellal	15_04	Zaouiet Kounta	0	0.25	0.00215517	979.5122445
12_2	Biskra - Ouled Djellal	16_6	In Ghar	0	0.25	0.0021645	869.0416465
11_1	Abelassa	12_2	Biskra - Ouled Djellal	NA	0.25	0.0021692	NA
12_2	Biskra - Ouled Djellal	14_4	Deldoul	NA	0.222222	0.0021692	841.6507834
12_2	Biskra - Ouled Djellal	14_5	Ghiat	NA	0.222222	0.0021692	NA
12_2	Biskra - Ouled Djellal	14_7	Tagouzi	NA	0.222222	0.0021692	NA
12_2	Biskra - Ouled Djellal	15_02	Tmantit	NA	0.25	0.0021692	NA
12_2	Biskra - Ouled Djellal	15_1	Adgha	NA	0.25	0.0021692	NA
12_2	Biskra - Ouled Djellal	15_5	Mansor Bouda	NA	0.25	0.0021692	NA
12_2	Biskra - Ouled Djellal	15_6	Oued Aarossa	NA	0.25	0.0021692	NA
12_1	Biskra	15_04	Zaouiet Kounta	0	0.2	0.00289855	988.7311311
12_1	Biskra	15_3	Fenoughil	0	0.2	0.00290698	962.2977046
12_1	Biskra	14_3	Aougourt	0	0.3	0.00290698	837.8370375
12_1	Biskra	16_6	In Ghar	0	0.2	0.00291545	876.8441649
12_1	Biskra	14_03	Tinerkouk	0	0.3	0.00291545	734.8902463
12_1	Biskra	14_4	Deldoul	NA	0.3	0.00292398	851.4234394
11_1	Abelassa	12_1	Biskra	NA	0.2	0.00292398	NA
12_1	Biskra	14_5	Ghiat	NA	0.3	0.00292398	NA
12_1	Biskra	14_7	Tagouzi	NA	0.3	0.00292398	NA
12_1	Biskra	15_02	Tmantit	NA	0.2	0.00292398	NA
12_1	Biskra	15_1	Adgha	NA	0.2	0.00292398	NA
12_1	Biskra	15_5	Mansor Bouda	NA	0.2	0.00292398	NA
12_1	Biskra	15_6	Oued Aarossa	NA	0.2	0.00292398	NA
12_6	Biskra - El Ghrous	15_04	Zaouiet Kounta	0	0.25	0.00303951	996.2290607
12_6	Biskra - El Ghrous	15_3	Fenoughil	0	0.25	0.00304878	970.419152
12_6	Biskra - El Ghrous	14_3	Aougourt	0	0.222222	0.00304878	846.4354673
12_6	Biskra - El Ghrous	16_6	In Ghar	0	0.25	0.0030581	880.759791
12_6	Biskra - El Ghrous	14_03	Tinerkouk	0	0.222222	0.0030581	744.3961395
12_6	Biskra - El Ghrous	14_4	Deldoul	NA	0.222222	0.00306748	860.6121529
11_1	Abelassa	12_6	Biskra - El Ghrous	NA	0.25	0.00306748	NA
12_6	Biskra - El Ghrous	14_5	Ghiat	NA	0.222222	0.00306748	NA
12_6	Biskra - El Ghrous	14_7	Tagouzi	NA	0.222222	0.00306748	NA
12_6	Biskra - El Ghrous	15_02	Tmantit	NA	0.25	0.00306748	NA
12_6	Biskra - El Ghrous	15_1	Adgha	NA	0.25	0.00306748	NA
12_6	Biskra - El Ghrous	15_5	Mansor Bouda	NA	0.25	0.00306748	NA
12_6	Biskra - El Ghrous	15_6	Oued Aarossa	NA	0.25	0.00306748	NA
14_2	Alamellal	6_1	Gueltates Afilal	0	0.333333	0.00344828	NA
14_2	Alamellal	17_7	Tamtert	0	0.333333	0.00395257	910.478252
11_4	Silet	14_2	Alamellal	0	0.285714	0.004	1395.938383
11_3	In Amguel	14_2	Alamellal	0	0.285714	0.00411523	1186.242928
14_2	Alamellal	5_1	La Vallée d'Iherir	0	0.2	0.00414938	NA
14_2	Alamellal	2_1	Oasis de Tamantit et Sid Ahmed Timmi	0	0.2	0.0041841	NA
14_2	Alamellal	16_6	In Ghar	0	0.285714	0.00420168	955.7811575
11_1	Abelassa	14_2	Alamellal	NA	0.285714	0.00421941	NA
12_2	Biskra - Ouled Djellal	14_1	Ajdir	0.00218341	0.222222	0.00430108	818.7471374
17_1	Beni Abbes	2_1	Oasis de Tamantit et Sid Ahmed Timmi	0	0.333333	0.004329	NA
12_2	Biskra - Ouled Djellal	14_3	Aougourt	0.0021978	0.222222	0.004329	828.2544097
12_2	Biskra - Ouled Djellal	15_3	Fenoughil	0.0021978	0.25	0.004329	952.8648603
12_2	Biskra - Ouled Djellal	15_9	Reggane	0.0021978	0.25	0.004329	1060.838858
12_2	Biskra - Ouled Djellal	14_03	Tinerkouk	0.00220264	0.222222	0.00433839	725.0291488
12_2	Biskra - Ouled Djellal	16_4	Hainoune	0.00220264	0.25	0.00433839	807.6660358
16_4	Hainoune	17_1	Beni Abbes	0	0.4	0.00434783	601.391106
14_4	Deldoul	17_1	Beni Abbes	NA	0.333333	0.00436681	265.896657
11_1	Abelassa	17_1	Beni Abbes	NA	0.4	0.00436681	NA
14_5	Ghiat	17_1	Beni Abbes	NA	0.333333	0.00436681	NA
14_7	Tagouzi	17_1	Beni Abbes	NA	0.333333	0.00436681	NA
15_02	Tmantit	17_1	Beni Abbes	NA	0.4	0.00436681	NA
15_1	Adgha	17_1	Beni Abbes	NA	0.4	0.00436681	NA
15_5	Mansor Bouda	17_1	Beni Abbes	NA	0.4	0.00436681	NA
15_6	Oued Aarossa	17_1	Beni Abbes	NA	0.4	0.00436681	NA
1_1	Beni Thour	16_8	Tahtani	0	0.285714	0.00480769	500.3028093
17_7	Tamtert	8_1	Réserve Naturelle du Lac de Réghaïa	0	0.333333	0.00497512	NA
16_8	Tahtani	8_1	Réserve Naturelle du Lac de Réghaïa	0	0.25	0.00502513	NA
1_1	Beni Thour	15_04	Zaouiet Kounta	0	0.285714	0.00507614	756.4445563
1_1	Beni Thour	14_3	Aougourt	0	0.428571	0.00510204	622.6090031
1_1	Beni Thour	15_9	Reggane	0	0.285714	0.00510204	796.8997363
1_1	Beni Thour	2_1	Oasis de Tamantit et Sid Ahmed Timmi	0	0.2	0.00510204	685.2481269
1_1	Beni Thour	16_6	In Ghar	0	0.285714	0.00512821	612.8411817
1_1	Beni Thour	11_1	Abelassa	NA	0.285714	0.00515464	NA
1_1	Beni Thour	14_4	Deldoul	NA	0.428571	0.00515464	643.8436584
1_1	Beni Thour	14_5	Ghiat	NA	0.428571	0.00515464	NA
1_1	Beni Thour	14_7	Tagouzi	NA	0.428571	0.00515464	NA
1_1	Beni Thour	15_02	Tmantit	NA	0.285714	0.00515464	NA
1_1	Beni Thour	15_1	Adgha	NA	0.285714	0.00515464	NA
1_1	Beni Thour	15_5	Mansor Bouda	NA	0.285714	0.00515464	NA
1_1	Beni Thour	15_6	Oued Aarossa	NA	0.285714	0.00515464	NA
11_3	In Amguel	8_1	Réserve Naturelle du Lac de Réghaïa	0	0.25	0.0052356	NA
14_1	Ajdir	8_1	Réserve Naturelle du Lac de Réghaïa	0	0.2	0.00526316	NA
5_1	La Vallée d'Iherir	8_1	Réserve Naturelle du Lac de Réghaïa	0	1	0.00529101	1260.755736
15_04	Zaouiet Kounta	8_1	Réserve Naturelle du Lac de Réghaïa	0	0.25	0.00531915	NA
2_1	Oasis de Tamantit et Sid Ahmed Timmi	8_1	Réserve Naturelle du Lac de Réghaïa	0	1	0.00534759	951.6936638
15_9	Reggane	8_1	Réserve Naturelle du Lac de Réghaïa	0	0.25	0.00534759	NA
14_3	Aougourt	8_1	Réserve Naturelle du Lac de Réghaïa	0	0.2	0.00534759	NA
16_6	In Ghar	8_1	Réserve Naturelle du Lac de Réghaïa	0	0.25	0.00537634	NA
14_03	Tinerkouk	8_1	Réserve Naturelle du Lac de Réghaïa	0	0.2	0.00537634	NA
14_4	Deldoul	8_1	Réserve Naturelle du Lac de Réghaïa	NA	0.2	0.00540541	NA
11_1	Abelassa	8_1	Réserve Naturelle du Lac de Réghaïa	NA	0.25	0.00540541	NA
14_5	Ghiat	8_1	Réserve Naturelle du Lac de Réghaïa	NA	0.2	0.00540541	NA
14_7	Tagouzi	8_1	Réserve Naturelle du Lac de Réghaïa	NA	0.2	0.00540541	NA
15_02	Tmantit	8_1	Réserve Naturelle du Lac de Réghaïa	NA	0.25	0.00540541	NA
15_1	Adgha	8_1	Réserve Naturelle du Lac de Réghaïa	NA	0.25	0.00540541	NA
15_5	Mansor Bouda	8_1	Réserve Naturelle du Lac de Réghaïa	NA	0.25	0.00540541	NA
15_6	Oued Aarossa	8_1	Réserve Naturelle du Lac de Réghaïa	NA	0.25	0.00540541	NA
12_1	Biskra	17_6	Taghit	0.00285714	0.3	0.00558659	905.4715837
12_1	Biskra	14_1	Ajdir	0.00295858	0.3	0.00578035	828.8579135
12_1	Biskra	5_1	La Vallée d'Iherir	0.00294985	0.125	0.0057971	NA
12_1	Biskra	15_9	Reggane	0.00298507	0.2	0.0058309	1068.251163
12_6	Biskra - El Ghrous	17_6	Taghit	0.00298507	0.222222	0.00584795	919.384786
12_1	Biskra	16_4	Hainoune	0.00299401	0.2	0.00584795	814.6940363
17_6	Taghit	7_1	Les Gueltates d'Issakarassene	0	0.2	0.0060241	NA
12_6	Biskra - El Ghrous	14_1	Ajdir	0.00309598	0.222222	0.00606061	839.1949512
12_6	Biskra - El Ghrous	5_1	La Vallée d'Iherir	0.00308642	0.166667	0.00607903	NA
15_2	Adrar	7_1	Les Gueltates d'Issakarassene	0	0.111111	0.00609756	NA
11_2	Ideles	7_1	Les Gueltates d'Issakarassene	0	0.25	0.00609756	NA
12_6	Biskra - El Ghrous	15_9	Reggane	0.003125	0.25	0.00611621	1071.224853
10_5	Ghardaia	14_1	Ajdir	0	0.272727	0.00613497	514.4869214
12_6	Biskra - El Ghrous	16_4	Hainoune	0.0031348	0.25	0.00613497	816.889206
10_5	Ghardaia	5_1	La Vallée d'Iherir	0	0.111111	0.00617284	NA
10_5	Ghardaia	15_04	Zaouiet Kounta	0	0.181818	0.00621118	673.2275827
10_5	Ghardaia	15_9	Reggane	0	0.181818	0.00625	775.699086
10_5	Ghardaia	2_1	Oasis de Tamantit et Sid Ahmed Timmi	0	0.111111	0.00625	NA
10_5	Ghardaia	16_6	In Ghar	0	0.181818	0.00628931	579.3225417
10_5	Ghardaia	14_03	Tinerkouk	0	0.272727	0.00628931	418.56147
10_5	Ghardaia	11_1	Abelassa	NA	0.181818	0.00632911	NA
10_5	Ghardaia	14_4	Deldoul	NA	0.272727	0.00632911	534.7206984
10_5	Ghardaia	14_5	Ghiat	NA	0.272727	0.00632911	NA
10_5	Ghardaia	14_7	Tagouzi	NA	0.272727	0.00632911	NA
10_5	Ghardaia	15_02	Tmantit	NA	0.181818	0.00632911	NA
10_5	Ghardaia	15_1	Adgha	NA	0.181818	0.00632911	NA
10_5	Ghardaia	15_5	Mansor Bouda	NA	0.181818	0.00632911	NA
10_5	Ghardaia	15_6	Oued Aarossa	NA	0.181818	0.00632911	NA
15_01	Tillilène	7_1	Les Gueltates d'Issakarassene	0	0.25	0.00641026	NA
12_2	Biskra - Ouled Djellal	5_1	La Vallée d'Iherir	0.00436681	0.166667	0.00647948	NA
12_2	Biskra - Ouled Djellal	17_5	Ouled Khedier	0.00219298	0.5	0.00650759	894.9206787
12_2	Biskra - Ouled Djellal	2_1	Oasis de Tamantit et Sid Ahmed Timmi	0.00438596	0.166667	0.00650759	NA
15_04	Zaouiet Kounta	7_1	Les Gueltates d'Issakarassene	0	0.25	0.00657895	NA
2_1	Oasis de Tamantit et Sid Ahmed Timmi	7_1	Les Gueltates d'Issakarassene	0	1	0.00662252	809.5972649
14_3	Aougourt	7_1	Les Gueltates d'Issakarassene	0	0.2	0.00662252	NA
16_6	In Ghar	7_1	Les Gueltates d'Issakarassene	0	0.25	0.00666667	NA
16_4	Hainoune	7_1	Les Gueltates d'Issakarassene	0	0.25	0.00666667	NA
14_4	Deldoul	7_1	Les Gueltates d'Issakarassene	NA	0.2	0.00671141	NA
11_1	Abelassa	7_1	Les Gueltates d'Issakarassene	NA	0.25	0.00671141	NA
14_5	Ghiat	7_1	Les Gueltates d'Issakarassene	NA	0.2	0.00671141	NA
14_7	Tagouzi	7_1	Les Gueltates d'Issakarassene	NA	0.2	0.00671141	NA
15_02	Tmantit	7_1	Les Gueltates d'Issakarassene	NA	0.25	0.00671141	NA
15_1	Adgha	7_1	Les Gueltates d'Issakarassene	NA	0.25	0.00671141	NA
15_5	Mansor Bouda	7_1	Les Gueltates d'Issakarassene	NA	0.25	0.00671141	NA
15_6	Oued Aarossa	7_1	Les Gueltates d'Issakarassene	NA	0.25	0.00671141	NA
15_8	Oued Hadj Mamou	17_7	Tamtert	0	0.4	0.00689655	580.9226381
12_3	Biskra - Sidi Okba	14_1	Ajdir	0	0.222222	0.00699301	783.6920075
15_8	Oued Hadj Mamou	16_8	Tahtani	0	0.333333	0.00699301	248.3783758
12_3	Biskra - Sidi Okba	5_1	La Vallée d'Iherir	0	0.166667	0.00704225	NA
10_1	Beni Isguene	14_1	Ajdir	0	0.25	0.00704225	515.2821104
12_3	Biskra - Sidi Okba	15_04	Zaouiet Kounta	0	0.25	0.0070922	948.3338303
10_1	Beni Isguene	5_1	La Vallée d'Iherir	0	0.2	0.0070922	NA
15_03	Tuat	4_1	Chott Merrouane et Oued Khrouf	0	0.285714	0.0070922	NA
12_3	Biskra - Sidi Okba	15_3	Fenoughil	0	0.25	0.00714286	920.7770187
10_1	Beni Isguene	15_04	Zaouiet Kounta	0	0.285714	0.00714286	673.2571781
12_3	Biskra - Sidi Okba	14_3	Aougourt	0	0.222222	0.00714286	795.5672947
10_1	Beni Isguene	15_9	Reggane	0	0.285714	0.00719424	774.7379853
10_1	Beni Isguene	17_5	Ouled Khedier	0	0.333333	0.00719424	594.5074262
10_1	Beni Isguene	2_1	Oasis de Tamantit et Sid Ahmed Timmi	0	0.2	0.00719424	NA
12_3	Biskra - Sidi Okba	14_03	Tinerkouk	0	0.222222	0.00719424	691.1532737
12_3	Biskra - Sidi Okba	16_4	Hainoune	0	0.25	0.00719424	785.6542725
10_1	Beni Isguene	14_03	Tinerkouk	0	0.25	0.00724638	419.1305915
10_1	Beni Isguene	16_6	In Ghar	0	0.285714	0.00724638	578.446309
12_3	Biskra - Sidi Okba	14_4	Deldoul	NA	0.222222	0.00724638	808.1169794
11_1	Abelassa	12_3	Biskra - Sidi Okba	NA	0.25	0.00724638	NA
12_3	Biskra - Sidi Okba	14_5	Ghiat	NA	0.222222	0.00724638	NA
12_3	Biskra - Sidi Okba	14_7	Tagouzi	NA	0.222222	0.00724638	NA
12_3	Biskra - Sidi Okba	15_02	Tmantit	NA	0.25	0.00724638	NA
12_3	Biskra - Sidi Okba	15_1	Adgha	NA	0.25	0.00724638	NA
12_3	Biskra - Sidi Okba	15_5	Mansor Bouda	NA	0.25	0.00724638	NA
12_3	Biskra - Sidi Okba	15_6	Oued Aarossa	NA	0.25	0.00724638	NA
10_1	Beni Isguene	11_1	Abelassa	NA	0.285714	0.00729927	NA
10_1	Beni Isguene	14_4	Deldoul	NA	0.25	0.00729927	535.1848809
10_1	Beni Isguene	14_5	Ghiat	NA	0.25	0.00729927	NA
10_1	Beni Isguene	14_7	Tagouzi	NA	0.25	0.00729927	NA
10_1	Beni Isguene	15_02	Tmantit	NA	0.285714	0.00729927	NA
10_1	Beni Isguene	15_1	Adgha	NA	0.285714	0.00729927	NA
10_1	Beni Isguene	15_5	Mansor Bouda	NA	0.285714	0.00729927	NA
10_1	Beni Isguene	15_6	Oued Aarossa	NA	0.285714	0.00729927	NA
11_3	In Amguel	15_8	Oued Hadj Mamou	0	0.333333	0.00740741	1149.388184
15_8	Oued Hadj Mamou	5_1	La Vallée d'Iherir	0	0.25	0.0075188	NA
12_7	Biskra - M'Chouneche	14_1	Ajdir	0	0.222222	0.00763359	792.6824362
15_8	Oued Hadj Mamou	17_5	Ouled Khedier	0	0.4	0.00763359	620.5810584
12_7	Biskra - M'Chouneche	5_1	La Vallée d'Iherir	0	0.166667	0.00769231	NA
15_8	Oued Hadj Mamou	16_6	In Ghar	0	0.333333	0.00769231	850.1691195
12_7	Biskra - M'Chouneche	15_04	Zaouiet Kounta	0	0.25	0.00775194	956.2782476
16_7	In Salah	17_6	Taghit	0	0.285714	0.00775194	603.9451517
1_4	Ouargla	16_7	In Salah	0	0.222222	0.00775194	571.3236932
11_1	Abelassa	15_8	Oued Hadj Mamou	NA	0.333333	0.00775194	NA
12_7	Biskra - M'Chouneche	15_3	Fenoughil	0	0.25	0.0078125	928.9659576
12_7	Biskra - M'Chouneche	15_9	Reggane	0	0.25	0.0078125	1043.040745
12_7	Biskra - M'Chouneche	14_3	Aougourt	0	0.222222	0.0078125	803.9104422
12_7	Biskra - M'Chouneche	14_03	Tinerkouk	0	0.222222	0.00787402	699.8131688
12_7	Biskra - M'Chouneche	16_4	Hainoune	0	0.25	0.00787402	791.1163429
14_2	Alamellal	16_5	Igostene	0.00403226	0.285714	0.00790514	923.6032029
1_4	Ouargla	14_2	Alamellal	0.00406504	0.333333	0.00790514	409.8709686
12_7	Biskra - M'Chouneche	14_4	Deldoul	NA	0.222222	0.00793651	816.692103
11_1	Abelassa	12_7	Biskra - M'Chouneche	NA	0.25	0.00793651	NA
12_7	Biskra - M'Chouneche	14_5	Ghiat	NA	0.222222	0.00793651	NA
12_7	Biskra - M'Chouneche	14_7	Tagouzi	NA	0.222222	0.00793651	NA
12_7	Biskra - M'Chouneche	15_02	Tmantit	NA	0.25	0.00793651	NA
12_7	Biskra - M'Chouneche	15_1	Adgha	NA	0.25	0.00793651	NA
12_7	Biskra - M'Chouneche	15_5	Mansor Bouda	NA	0.25	0.00793651	NA
12_7	Biskra - M'Chouneche	15_6	Oued Aarossa	NA	0.25	0.00793651	NA
10_7	Metlili	14_2	Alamellal	0.00406504	0.285714	0.00796813	399.643453
11_2	Ideles	14_2	Alamellal	0.00406504	0.285714	0.00796813	1281.43173
14_2	Alamellal	16_8	Tahtani	0.00408163	0.285714	0.008	510.2913068
14_2	Alamellal	16_9	Foggaret El Arab	0.00416667	0.285714	0.00816327	908.3007497
14_2	Alamellal	17_2	El Gsabi	0.00425532	0.333333	0.0083682	906.8836779
12_2	Biskra - Ouled Djellal	17_6	Taghit	0.00641026	0.222222	0.00842105	894.6129096
14_2	Alamellal	16_4	Hainoune	0.00431034	0.285714	0.00843882	911.8647377
14_1	Ajdir	17_1	Beni Abbes	0.00436681	0.333333	0.00858369	217.2098228
1_6	Said Otba	16_8	Tahtani	0	0.285714	0.00862069	498.9356168
11_3	In Amguel	12_2	Biskra - Ouled Djellal	0.00656455	0.25	0.00862069	1060.264283
12_2	Biskra - Ouled Djellal	17_3	Igli	0.00657895	0.222222	0.00863931	938.8838258
15_04	Zaouiet Kounta	17_1	Beni Abbes	0.00440529	0.4	0.00865801	362.9432777
11_3	In Amguel	12_1	Biskra	0.00591716	0.2	0.00867052	1065.825289
12_2	Biskra - Ouled Djellal	17_2	El Gsabi	0.00438596	0.5	0.00867679	899.0541065
15_04	Zaouiet Kounta	16_7	In Salah	0	0.333333	0.00869565	282.4027118
1_4	Ouargla	15_7	Oued Aissa	0	0.222222	0.00869565	447.8869582
16_6	In Ghar	17_1	Beni Abbes	0.00444444	0.4	0.00873362	529.3969823
14_03	Tinerkouk	17_1	Beni Abbes	0.00444444	0.333333	0.00873362	305.809754
12_1	Biskra	17_2	El Gsabi	0.00296736	0.375	0.00874636	909.2869138
15_7	Oued Aissa	17_7	Tamtert	0	0.4	0.00877193	920.1135343
16_7	In Salah	17_5	Ouled Khedier	0	0.4	0.00877193	426.6493249
15_9	Reggane	16_7	In Salah	0	0.333333	0.00877193	226.1055217
1_4	Ouargla	15_03	Tuat	0	0.222222	0.00877193	695.4407261
14_3	Aougourt	16_7	In Salah	0	0.285714	0.00877193	276.3160662
12_1	Biskra	17_5	Ouled Khedier	0.00297619	0.375	0.00877193	905.2218266
12_1	Biskra	2_1	Oasis de Tamantit et Sid Ahmed Timmi	0.00595238	0.125	0.00877193	NA
10_7	Metlili	12_6	Biskra - El Ghrous	0.0060241	0.25	0.00884956	345.332286
1_3	N'goussa	14_6	Swani	0	0.375	0.00892857	64.0645656
11_2	Ideles	15_03	Tuat	0	0.333333	0.00892857	744.2842914
11_1	Abelassa	16_7	In Salah	NA	0.333333	0.00892857	NA
14_4	Deldoul	16_7	In Salah	NA	0.285714	0.00892857	309.339837
14_5	Ghiat	16_7	In Salah	NA	0.285714	0.00892857	NA
14_7	Tagouzi	16_7	In Salah	NA	0.285714	0.00892857	NA
15_02	Tmantit	16_7	In Salah	NA	0.333333	0.00892857	NA
15_1	Adgha	16_7	In Salah	NA	0.333333	0.00892857	NA
15_5	Mansor Bouda	16_7	In Salah	NA	0.333333	0.00892857	NA
15_6	Oued Aarossa	16_7	In Salah	NA	0.333333	0.00892857	NA
15_03	Tuat	16_8	Tahtani	0	0.333333	0.00900901	533.8207467
11_3	In Amguel	12_6	Biskra - El Ghrous	0.00619195	0.25	0.00909091	1064.93274
12_6	Biskra - El Ghrous	17_3	Igli	0.00621118	0.222222	0.00911854	963.2775124
12_6	Biskra - El Ghrous	17_2	El Gsabi	0.00310559	0.5	0.00917431	920.0587974
12_6	Biskra - El Ghrous	17_5	Ouled Khedier	0.00311526	0.5	0.00920245	916.2584096
12_6	Biskra - El Ghrous	2_1	Oasis de Tamantit et Sid Ahmed Timmi	0.00623053	0.166667	0.00920245	NA
10_6	Melika	17_6	Taghit	0	0.25	0.00925926	620.2252058
16_3	Foukani	17_7	Tamtert	0	0.4	0.00925926	401.8935109
15_03	Tuat	16_9	Foggaret El Arab	0	0.333333	0.00943396	300.4406192
1_6	Said Otba	15_04	Zaouiet Kounta	0	0.285714	0.00952381	757.3399843
11_4	Silet	16_3	Foukani	0	0.333333	0.00952381	1138.836403
1_1	Beni Thour	17_6	Taghit	0.00487805	0.428571	0.00952381	780.2345572
11_3	In Amguel	15_7	Oued Aissa	0	0.333333	0.00961538	1219.636963
1_6	Said Otba	14_3	Aougourt	0	0.428571	0.00961538	623.1621723
1_6	Said Otba	15_3	Fenoughil	0	0.285714	0.00961538	738.5819023
1_6	Said Otba	2_1	Oasis de Tamantit et Sid Ahmed Timmi	0	0.2	0.00961538	686.1021235
10_3	Bounoura	14_1	Ajdir	0	0.25	0.00961538	506.8229117
10_6	Melika	11_4	Silet	0	0.285714	0.00961538	1027.001355
1_1	Beni Thour	11_2	Ideles	0.00492611	0.285714	0.00961538	846.9229873
10_3	Bounoura	5_1	La Vallée d'Iherir	0	0.2	0.00970874	NA
1_6	Said Otba	14_03	Tinerkouk	0	0.428571	0.00970874	536.9250053
1_6	Said Otba	16_6	In Ghar	0	0.285714	0.00970874	614.3314092
11_5	Tamanrasset	14_6	Swani	0	0.333333	0.00970874	1026.989985
4_1	Chott Merrouane et Oued Khrouf	6_1	Gueltates Afilal	0	0.2	0.00980392	1111.103979
15_7	Oued Aissa	5_1	La Vallée d'Iherir	0	0.25	0.00980392	NA
10_3	Bounoura	15_04	Zaouiet Kounta	0	0.285714	0.00980392	666.5193778
1_6	Said Otba	11_1	Abelassa	NA	0.285714	0.00980392	NA
1_6	Said Otba	14_4	Deldoul	NA	0.428571	0.00980392	644.2867291
1_6	Said Otba	14_5	Ghiat	NA	0.428571	0.00980392	NA
1_6	Said Otba	14_7	Tagouzi	NA	0.428571	0.00980392	NA
1_6	Said Otba	15_02	Tmantit	NA	0.285714	0.00980392	NA
1_6	Said Otba	15_1	Adgha	NA	0.285714	0.00980392	NA
1_6	Said Otba	15_5	Mansor Bouda	NA	0.285714	0.00980392	NA
1_6	Said Otba	15_6	Oued Aarossa	NA	0.285714	0.00980392	NA
10_3	Bounoura	2_1	Oasis de Tamantit et Sid Ahmed Timmi	0	0.2	0.00990099	NA
10_3	Bounoura	17_5	Ouled Khedier	0	0.333333	0.00990099	585.7278343
10_3	Bounoura	15_9	Reggane	0	0.285714	0.00990099	770.9621197
17_6	Taghit	8_1	Réserve Naturelle du Lac de Réghaïa	0.00505051	0.2	0.00995025	NA
1_4	Ouargla	8_1	Réserve Naturelle du Lac de Réghaïa	0.00510204	0.142857	0.00995025	477.5017532
10_3	Bounoura	16_6	In Ghar	0	0.285714	0.01	574.3949475
1_3	N'goussa	16_8	Tahtani	0	0.25	0.01	494.0503903
10_3	Bounoura	14_03	Tinerkouk	0	0.25	0.01	411.1330331
11_2	Ideles	8_1	Réserve Naturelle du Lac de Réghaïa	0.00510204	0.25	0.0100503	NA
15_7	Oued Aissa	16_6	In Ghar	0	0.333333	0.010101	984.0145602
15_03	Tuat	17_5	Ouled Khedier	0	0.4	0.010101	196.2014247
15_03	Tuat	2_1	Oasis de Tamantit et Sid Ahmed Timmi	0	0.25	0.010101	NA
1_1	Beni Thour	14_1	Ajdir	0.00518135	0.428571	0.010101	639.2800518
10_3	Bounoura	14_4	Deldoul	NA	0.25	0.010101	527.4102602
10_3	Bounoura	11_1	Abelassa	NA	0.285714	0.010101	NA
10_3	Bounoura	14_5	Ghiat	NA	0.25	0.010101	NA
10_3	Bounoura	14_7	Tagouzi	NA	0.25	0.010101	NA
10_3	Bounoura	15_02	Tmantit	NA	0.285714	0.010101	NA
10_3	Bounoura	15_1	Adgha	NA	0.285714	0.010101	NA
10_3	Bounoura	15_5	Mansor Bouda	NA	0.285714	0.010101	NA
10_3	Bounoura	15_6	Oued Aarossa	NA	0.285714	0.010101	NA
1_7	Sidi Khouiled	15_4	Mahdia	0	0.285714	0.0102041	511.5296961
15_03	Tuat	16_4	Hainoune	0	0.333333	0.0102041	301.4206636
15_03	Tuat	16_6	In Ghar	0	0.333333	0.0102041	208.3402477
16_2	Foggaret Ezzoua	9_1	Chott El Hodna	0	0.222222	0.0102041	NA
11_1	Abelassa	15_7	Oued Aissa	NA	0.333333	0.0102041	NA
1_1	Beni Thour	17_5	Ouled Khedier	0.0052356	0.333333	0.0102564	724.1225315
1_1	Beni Thour	15_3	Fenoughil	0.00526316	0.285714	0.0102564	737.8254882
10_6	Melika	11_3	In Amguel	0	0.285714	0.0103093	810.5359444
14_1	Ajdir	16_3	Foukani	0	0.285714	0.0103093	361.993203
1_1	Beni Thour	14_03	Tinerkouk	0.00529101	0.428571	0.0103093	536.6982889
1_1	Beni Thour	16_4	Hainoune	0.00529101	0.285714	0.0103093	540.2437255
11_1	Abelassa	15_03	Tuat	NA	0.333333	0.0103093	NA
13_1	Djanet	14_2	Alamellal	0.00704225	0.25	0.0103448	1308.285619
16_9	Foggaret El Arab	8_1	Réserve Naturelle du Lac de Réghaïa	0.00526316	0.25	0.0103627	NA
1_5	Rouissat	15_4	Mahdia	0	0.285714	0.0104167	509.5163204
10_6	Melika	14_1	Ajdir	0	0.25	0.0104167	515.1483116
16_3	Foukani	5_1	La Vallée d'Iherir	0	0.25	0.0104167	NA
10_6	Melika	5_1	La Vallée d'Iherir	0	0.2	0.0105263	NA
13_1	Djanet	15_4	Mahdia	0	0.285714	0.0105263	1370.993481
15_04	Zaouiet Kounta	16_3	Foukani	0	0.333333	0.0105263	581.9224434
16_3	Foukani	17_2	El Gsabi	0	0.4	0.0105263	418.3002115
12_3	Biskra - Sidi Okba	6_1	Gueltates Afilal	0.00552486	0.181818	0.0105263	NA
10_6	Melika	15_04	Zaouiet Kounta	0	0.285714	0.0106383	673.4987976
14_3	Aougourt	16_3	Foukani	0	0.285714	0.0106383	423.7303957
15_3	Fenoughil	16_3	Foukani	0	0.333333	0.0106383	540.759483
15_9	Reggane	16_3	Foukani	0	0.333333	0.0106383	785.9985632
16_3	Foukani	17_5	Ouled Khedier	0	0.4	0.0106383	407.4644189
16_3	Foukani	2_1	Oasis de Tamantit et Sid Ahmed Timmi	0	0.25	0.0106383	NA
12_1	Biskra	15_4	Mahdia	0.00819672	0.2	0.0106952	424.2493232
12_4	Biskra - Ain Ben Noui	17_6	Taghit	0	0.222222	0.0107527	935.5692847
10_6	Melika	14_3	Aougourt	0	0.25	0.0107527	521.4160697
10_6	Melika	15_9	Reggane	0	0.285714	0.0107527	775.4370791
10_6	Melika	17_5	Ouled Khedier	0	0.333333	0.0107527	594.2859647
10_6	Melika	2_1	Oasis de Tamantit et Sid Ahmed Timmi	0	0.2	0.0107527	NA
14_03	Tinerkouk	16_3	Foukani	0	0.285714	0.0107527	318.3751644
15_4	Mahdia	6_1	Gueltates Afilal	0	0.222222	0.0107527	NA
15_3	Fenoughil	8_1	Réserve Naturelle du Lac de Réghaïa	0.00546448	0.25	0.0107527	NA
16_4	Hainoune	8_1	Réserve Naturelle du Lac de Réghaïa	0.00549451	0.25	0.0108108	NA
1_3	N'goussa	11_3	In Amguel	0	0.25	0.0108696	798.3150867
10_6	Melika	14_03	Tinerkouk	0	0.25	0.0108696	419.1090706
10_6	Melika	16_6	In Ghar	0	0.285714	0.0108696	579.1071402
14_6	Swani	9_1	Chott El Hodna	0	0.333333	0.0108696	NA
11_1	Abelassa	16_3	Foukani	NA	0.333333	0.0108696	NA
14_4	Deldoul	16_3	Foukani	NA	0.285714	0.0108696	415.9267157
14_5	Ghiat	16_3	Foukani	NA	0.285714	0.0108696	NA
14_7	Tagouzi	16_3	Foukani	NA	0.285714	0.0108696	NA
15_02	Tmantit	16_3	Foukani	NA	0.333333	0.0108696	NA
15_1	Adgha	16_3	Foukani	NA	0.333333	0.0108696	NA
15_5	Mansor Bouda	16_3	Foukani	NA	0.333333	0.0108696	NA
15_6	Oued Aarossa	16_3	Foukani	NA	0.333333	0.0108696	NA
10_7	Metlili	12_4	Biskra - Ain Ben Noui	0	0.25	0.010989	363.3472362
11_2	Ideles	12_4	Biskra - Ain Ben Noui	0	0.25	0.010989	1136.782417
11_5	Tamanrasset	16_8	Tahtani	0	0.222222	0.010989	1165.730754
10_6	Melika	11_1	Abelassa	NA	0.285714	0.010989	NA
10_6	Melika	14_4	Deldoul	NA	0.25	0.010989	535.2156032
10_6	Melika	14_5	Ghiat	NA	0.25	0.010989	NA
10_6	Melika	14_7	Tagouzi	NA	0.25	0.010989	NA
10_6	Melika	15_02	Tmantit	NA	0.285714	0.010989	NA
10_6	Melika	15_1	Adgha	NA	0.285714	0.010989	NA
10_6	Melika	15_5	Mansor Bouda	NA	0.285714	0.010989	NA
10_6	Melika	15_6	Oued Aarossa	NA	0.285714	0.010989	NA
1_3	N'goussa	5_1	La Vallée d'Iherir	0	0.166667	0.0111111	767.1804593
12_6	Biskra - El Ghrous	15_4	Mahdia	0.00854701	0.25	0.0111732	442.5450616
1_2	Chott	17_6	Taghit	0	0.428571	0.011236	784.5635117
11_4	Silet	12_4	Biskra - Ain Ben Noui	0	0.25	0.011236	1271.248525
12_7	Biskra - M'Chouneche	6_1	Gueltates Afilal	0.00591716	0.181818	0.011236	NA
1_3	N'goussa	17_5	Ouled Khedier	0	0.285714	0.0113636	728.6486731
1_3	N'goussa	2_1	Oasis de Tamantit et Sid Ahmed Timmi	0	0.166667	0.0113636	694.8750779
1_3	N'goussa	15_9	Reggane	0	0.25	0.0113636	811.823222
1_2	Chott	17_7	Tamtert	0	0.333333	0.0113636	793.0831423
1_3	N'goussa	14_3	Aougourt	0	0.375	0.0113636	630.2646179
11_4	Silet	12_1	Biskra	0.00872093	0.2	0.0113636	1258.848879
1_3	N'goussa	16_6	In Ghar	0	0.25	0.0114943	626.4904521
1_2	Chott	11_2	Ideles	0	0.285714	0.0114943	848.6335932
1_3	N'goussa	14_03	Tinerkouk	0	0.375	0.0114943	542.1725002
1_3	N'goussa	16_4	Hainoune	0	0.25	0.0114943	555.4661157
10_2	Beriane	6_1	Gueltates Afilal	0	0.2	0.0116279	NA
11_5	Tamanrasset	16_9	Foggaret El Arab	0	0.222222	0.0116279	562.227069
1_2	Chott	16_8	Tahtani	0	0.285714	0.0116279	503.9572678
12_1	Biskra	17_3	Igli	0.00892857	0.3	0.0116279	949.6994721
1_3	N'goussa	14_4	Deldoul	NA	0.375	0.0116279	650.7507638
1_3	N'goussa	11_1	Abelassa	NA	0.25	0.0116279	NA
1_3	N'goussa	14_5	Ghiat	NA	0.375	0.0116279	NA
1_3	N'goussa	14_7	Tagouzi	NA	0.375	0.0116279	NA
1_3	N'goussa	15_02	Tmantit	NA	0.25	0.0116279	NA
1_3	N'goussa	15_1	Adgha	NA	0.25	0.0116279	NA
1_3	N'goussa	15_5	Mansor Bouda	NA	0.25	0.0116279	NA
1_3	N'goussa	15_6	Oued Aarossa	NA	0.25	0.0116279	NA
10_5	Ghardaia	16_8	Tahtani	0.00617284	0.181818	0.0116959	318.7731333
12_6	Biskra - El Ghrous	17_7	Tamtert	0.00598802	0.5	0.0117994	954.1335631
11_4	Silet	12_6	Biskra - El Ghrous	0.00911854	0.25	0.0119048	1255.723408
14_2	Alamellal	16_1	El Barka	0.00813008	0.285714	0.0119522	937.2480069
17_6	Taghit	9_1	Chott El Hodna	0	0.333333	0.0120482	NA
10_4	El-Ateuf	17_6	Taghit	0	0.25	0.0120482	609.1214521
1_4	Ouargla	9_1	Chott El Hodna	0	0.272727	0.0120482	307.5712396
16_5	Igostene	9_1	Chott El Hodna	0	0.222222	0.0120482	NA
12_6	Biskra - El Ghrous	15_01	Tillilène	0.00928793	0.25	0.0121212	947.4298818
17_7	Tamtert	9_1	Chott El Hodna	0	0.25	0.0121951	NA
11_5	Tamanrasset	17_3	Igli	0	0.333333	0.0121951	1147.900158
11_3	In Amguel	12_4	Biskra - Ain Ben Noui	0	0.25	0.0121951	1081.492514
16_1	El Barka	9_1	Chott El Hodna	0	0.222222	0.0121951	NA
12_5	Biskra - Tolga	14_2	Alamellal	0.0083682	0.222222	0.0121951	197.8294229
10_5	Ghardaia	11_3	In Amguel	0.00649351	0.181818	0.0122699	811.1990515
11_2	Ideles	17_1	Beni Abbes	0.00840336	0.4	0.0123967	1077.292535
12_4	Biskra - Ain Ben Noui	5_1	La Vallée d'Iherir	0	0.166667	0.0125	NA
1_7	Sidi Khouiled	17_6	Taghit	0	0.428571	0.0125	788.2842632
11_5	Tamanrasset	15_04	Zaouiet Kounta	0	0.222222	0.0125	765.1098436
14_1	Ajdir	14_2	Alamellal	0	1	0.0125	834.8012708
16_8	Tahtani	9_1	Chott El Hodna	0	0.222222	0.0125	NA
10_5	Ghardaia	17_5	Ouled Khedier	0	0.333333	0.0125786	593.5383969
12_5	Biskra - Tolga	7_1	Les Gueltates d'Issakarassene	0.00649351	0.166667	0.0125786	NA
10_5	Ghardaia	15_3	Fenoughil	0.00666667	0.181818	0.0125786	645.7977202
10_5	Ghardaia	14_3	Aougourt	0.00666667	0.272727	0.0125786	521.0059465
14_2	Alamellal	15_04	Zaouiet Kounta	0	0.8	0.012605	1025.976997
1_7	Sidi Khouiled	17_7	Tamtert	0	0.333333	0.0126582	796.762851
17_4	Kerzaz	9_1	Chott El Hodna	0	0.25	0.0126582	NA
12_4	Biskra - Ain Ben Noui	15_04	Zaouiet Kounta	0	0.25	0.0126582	1014.363003
11_5	Tamanrasset	2_1	Oasis de Tamantit et Sid Ahmed Timmi	0	0.142857	0.0126582	NA
14_2	Alamellal	14_3	Aougourt	0	1	0.0126582	865.7972385
10_5	Ghardaia	16_4	Hainoune	0.00671141	0.181818	0.0126582	533.182023
14_2	Alamellal	17_5	Ouled Khedier	0.00858369	0.333333	0.0126582	899.2600124
14_03	Tinerkouk	14_2	Alamellal	0	1	0.0127119	755.1731419
6_1	Gueltates Afilal	8_1	Réserve Naturelle du Lac de Réghaïa	0.00865801	0.142857	0.0127119	1406.635072
14_2	Alamellal	14_4	Deldoul	NA	1	0.012766	871.6036456
14_2	Alamellal	14_5	Ghiat	NA	1	0.012766	NA
14_2	Alamellal	14_7	Tagouzi	NA	1	0.012766	NA
14_2	Alamellal	15_02	Tmantit	NA	0.8	0.012766	NA
14_2	Alamellal	15_1	Adgha	NA	0.8	0.012766	NA
14_2	Alamellal	15_5	Mansor Bouda	NA	0.8	0.012766	NA
14_2	Alamellal	15_6	Oued Aarossa	NA	0.8	0.012766	NA
11_4	Silet	12_2	Biskra - Ouled Djellal	0.0108225	0.25	0.0127932	1254.455539
12_4	Biskra - Ain Ben Noui	2_1	Oasis de Tamantit et Sid Ahmed Timmi	0	0.166667	0.0128205	NA
1_5	Rouissat	17_6	Taghit	0	0.428571	0.0128205	781.3401767
14_02	Timimoun - Oasis de Ouled Saïd	4_1	Chott Merrouane et Oued Khrouf	0	0.25	0.0128205	NA
12_4	Biskra - Ain Ben Noui	15_3	Fenoughil	0	0.25	0.0128205	988.5134465
11_5	Tamanrasset	16_6	In Ghar	0	0.222222	0.0128205	596.9434701
1_7	Sidi Khouiled	11_2	Ideles	0	0.285714	0.0128205	848.810629
12_4	Biskra - Ain Ben Noui	15_9	Reggane	0	0.25	0.0128205	1088.962003
1_2	Chott	11_3	In Amguel	0	0.285714	0.0128205	783.54089
11_5	Tamanrasset	14_03	Tinerkouk	0	0.333333	0.0128205	887.6523658
11_5	Tamanrasset	16_4	Hainoune	0	0.222222	0.0128205	558.7254223
12_4	Biskra - Ain Ben Noui	14_3	Aougourt	0	0.222222	0.0128205	864.4800905
14_01	Timimoun - Kali	4_1	Chott Merrouane et Oued Khrouf	0	0.25	0.0128205	NA
15_01	Tillilène	17_1	Beni Abbes	0.00869565	0.4	0.0128205	305.293223
16_7	In Salah	4_1	Chott Merrouane et Oued Khrouf	0.00671141	0.285714	0.0129032	NA
17_1	Beni Abbes	17_3	Igli	0.00877193	0.333333	0.012931	34.38478833
12_2	Biskra - Ouled Djellal	15_01	Tillilène	0.0109649	0.25	0.012959	929.5734732
1_5	Rouissat	17_7	Tamtert	0	0.333333	0.012987	789.474758
12_4	Biskra - Ain Ben Noui	16_6	In Ghar	0	0.25	0.012987	898.6771047
1_7	Sidi Khouiled	16_8	Tahtani	0	0.285714	0.012987	507.5218747
12_4	Biskra - Ain Ben Noui	14_03	Tinerkouk	0	0.222222	0.012987	762.3021898
12_3	Biskra - Sidi Okba	17_6	Taghit	0.00680272	0.222222	0.012987	855.7777642
1_6	Said Otba	6_1	Gueltates Afilal	0.00680272	0.333333	0.012987	920.3285418
11_5	Tamanrasset	14_4	Deldoul	NA	0.333333	0.012987	860.9825905
11_5	Tamanrasset	14_5	Ghiat	NA	0.333333	0.012987	NA
11_5	Tamanrasset	14_7	Tagouzi	NA	0.333333	0.012987	NA
11_5	Tamanrasset	15_02	Tmantit	NA	0.222222	0.012987	NA
11_5	Tamanrasset	15_1	Adgha	NA	0.222222	0.012987	NA
11_5	Tamanrasset	15_5	Mansor Bouda	NA	0.222222	0.012987	NA
11_5	Tamanrasset	15_6	Oued Aarossa	NA	0.222222	0.012987	NA
12_3	Biskra - Sidi Okba	17_7	Tamtert	0	0.5	0.0130719	893.0298812
17_3	Igli	7_1	Les Gueltates d'Issakarassene	0.00666667	0.2	0.0130719	NA
14_1	Ajdir	7_1	Les Gueltates d'Issakarassene	0.00666667	0.2	0.0130719	NA
15_3	Fenoughil	17_1	Beni Abbes	0.00888889	0.4	0.0131004	321.5414821
15_9	Reggane	17_1	Beni Abbes	0.00888889	0.4	0.0131004	636.338722
14_3	Aougourt	17_1	Beni Abbes	0.00888889	0.333333	0.0131004	299.3899584
12_4	Biskra - Ain Ben Noui	14_2	Alamellal	0.0100671	0.222222	0.0131148	222.5911656
1_5	Rouissat	11_2	Ideles	0	0.285714	0.0131579	845.0614878
1_2	Chott	5_1	La Vallée d'Iherir	0	0.2	0.0131579	748.7317114
14_9	Timimoun - Aghlad	4_1	Chott Merrouane et Oued Khrouf	0	0.25	0.0131579	NA
12_4	Biskra - Ain Ben Noui	14_4	Deldoul	NA	0.222222	0.0131579	878.5757805
11_1	Abelassa	12_4	Biskra - Ain Ben Noui	NA	0.25	0.0131579	NA
12_4	Biskra - Ain Ben Noui	14_5	Ghiat	NA	0.222222	0.0131579	NA
12_4	Biskra - Ain Ben Noui	14_7	Tagouzi	NA	0.222222	0.0131579	NA
12_4	Biskra - Ain Ben Noui	15_02	Tmantit	NA	0.25	0.0131579	NA
12_4	Biskra - Ain Ben Noui	15_1	Adgha	NA	0.25	0.0131579	NA
12_4	Biskra - Ain Ben Noui	15_5	Mansor Bouda	NA	0.25	0.0131579	NA
12_4	Biskra - Ain Ben Noui	15_6	Oued Aarossa	NA	0.25	0.0131579	NA
17_2	El Gsabi	7_1	Les Gueltates d'Issakarassene	0.00671141	0.333333	0.013245	NA
17_6	Taghit	6_1	Gueltates Afilal	0	0.333333	0.0133333	NA
16_9	Foggaret El Arab	9_1	Chott El Hodna	0	0.222222	0.0133333	NA
1_4	Ouargla	6_1	Gueltates Afilal	0	0.272727	0.0133333	941.8055439
1_2	Chott	15_04	Zaouiet Kounta	0	0.285714	0.0133333	760.8698535
1_5	Rouissat	16_8	Tahtani	0	0.285714	0.0133333	501.9732155
17_5	Ouled Khedier	7_1	Les Gueltates d'Issakarassene	0.00675676	0.333333	0.0133333	NA
15_3	Fenoughil	7_1	Les Gueltates d'Issakarassene	0.00680272	0.25	0.0133333	NA
10_1	Beni Isguene	16_8	Tahtani	0.00694444	0.285714	0.0133333	321.2490355
14_03	Tinerkouk	7_1	Les Gueltates d'Issakarassene	0.00684932	0.2	0.0134228	NA
17_7	Tamtert	6_1	Gueltates Afilal	0	0.25	0.0135135	NA
1_2	Chott	14_3	Aougourt	0	0.428571	0.0135135	627.1359477
1_2	Chott	15_3	Fenoughil	0	0.285714	0.0135135	742.3020281
1_2	Chott	15_9	Reggane	0	0.285714	0.0135135	800.6915149
1_2	Chott	2_1	Oasis de Tamantit et Sid Ahmed Timmi	0	0.2	0.0135135	689.6904021
16_8	Tahtani	18_1	El Golea (El Menia)	0	0.4	0.0135135	326.5085823
1_2	Chott	14_03	Tinerkouk	0	0.428571	0.0136986	541.2481084
1_2	Chott	16_6	In Ghar	0	0.285714	0.0136986	616.870585
12_3	Biskra - Sidi Okba	16_9	Foggaret El Arab	0.00719424	0.25	0.0136986	782.327297
14_2	Alamellal	18_1	El Golea (El Menia)	0.0105263	0.333333	0.0138408	581.852287
11_3	In Amguel	9_1	Chott El Hodna	0	0.222222	0.0138889	NA
10_4	El-Ateuf	11_3	In Amguel	0	0.285714	0.0138889	947.4164283
15_4	Mahdia	16_2	Foggaret Ezzoua	0	0.333333	0.0138889	831.6863876
12_3	Biskra - Sidi Okba	15_01	Tillilène	0.00729927	0.25	0.0138889	897.1701839
1_2	Chott	11_1	Abelassa	NA	0.285714	0.0138889	NA
1_2	Chott	14_4	Deldoul	NA	0.428571	0.0138889	648.3860474
1_2	Chott	14_5	Ghiat	NA	0.428571	0.0138889	NA
1_2	Chott	14_7	Tagouzi	NA	0.428571	0.0138889	NA
1_2	Chott	15_02	Tmantit	NA	0.285714	0.0138889	NA
1_2	Chott	15_1	Adgha	NA	0.285714	0.0138889	NA
1_2	Chott	15_5	Mansor Bouda	NA	0.285714	0.0138889	NA
1_2	Chott	15_6	Oued Aarossa	NA	0.285714	0.0138889	NA
11_3	In Amguel	12_3	Biskra - Sidi Okba	0.00735294	0.25	0.013986	1043.813846
17_4	Kerzaz	6_1	Gueltates Afilal	0	0.25	0.0140845	NA
10_4	El-Ateuf	14_1	Ajdir	0	0.25	0.0140845	563.019149
14_1	Ajdir	9_1	Chott El Hodna	0	0.333333	0.0140845	NA
1_4	Ouargla	12_1	Biskra	0.00576369	0.5	0.0140845	273.7584
10_1	Beni Isguene	11_3	In Amguel	0.00735294	0.285714	0.0140845	809.534711
10_3	Bounoura	4_1	Chott Merrouane et Oued Khrouf	0.00740741	0.25	0.0140845	NA
12_3	Biskra - Sidi Okba	17_3	Igli	0.00740741	0.222222	0.0140845	900.3058878
12_1	Biskra	17_7	Tamtert	0.00862069	0.375	0.0141243	941.4596451
12_7	Biskra - M'Chouneche	17_7	Tamtert	0	0.5	0.0141844	902.7723272
12_3	Biskra - Sidi Okba	17_2	El Gsabi	0	0.5	0.0142857	863.410443
5_1	La Vallée d'Iherir	9_1	Chott El Hodna	0	0.142857	0.0142857	1077.345564
3_1	Tiout	8_1	Réserve Naturelle du Lac de Réghaïa	0.00980392	0.166667	0.0143541	467.8382096
12_3	Biskra - Sidi Okba	2_1	Oasis de Tamantit et Sid Ahmed Timmi	0.00746269	0.166667	0.0143885	NA
10_1	Beni Isguene	17_2	El Gsabi	0.00746269	0.333333	0.0143885	597.3085964
12_3	Biskra - Sidi Okba	15_9	Reggane	0.00757576	0.25	0.0143885	1037.081157
12_1	Biskra	16_9	Foggaret El Arab	0.0117994	0.2	0.0144092	811.462769
17_2	El Gsabi	9_1	Chott El Hodna	0	0.25	0.0144928	NA
15_04	Zaouiet Kounta	9_1	Chott El Hodna	0	0.222222	0.0144928	NA
10_4	El-Ateuf	15_04	Zaouiet Kounta	0	0.285714	0.0144928	752.7035285
1_7	Sidi Khouiled	11_3	In Amguel	0	0.285714	0.0144928	784.8645307
10_1	Beni Isguene	14_3	Aougourt	0.00757576	0.25	0.0144928	521.3044278
10_1	Beni Isguene	15_3	Fenoughil	0.00757576	0.285714	0.0144928	645.9808362
12_3	Biskra - Sidi Okba	16_6	In Ghar	0.00763359	0.25	0.0144928	843.8337909
1_3	N'goussa	6_1	Gueltates Afilal	0.00769231	0.3	0.0144928	936.8963844
12_1	Biskra	15_01	Tillilène	0.0118694	0.2	0.0144928	939.0811137
10_1	Beni Isguene	16_4	Hainoune	0.00763359	0.285714	0.0145985	531.8764283
17_5	Ouled Khedier	9_1	Chott El Hodna	0	0.25	0.0147059	NA
15_3	Fenoughil	9_1	Chott El Hodna	0	0.222222	0.0147059	NA
15_9	Reggane	9_1	Chott El Hodna	0	0.222222	0.0147059	NA
10_4	El-Ateuf	15_9	Reggane	0	0.285714	0.0147059	891.3643237
10_2	Beriane	15_4	Mahdia	0	0.285714	0.0147059	329.2881454
10_4	El-Ateuf	14_3	Aougourt	0	0.25	0.0147059	592.3012212
14_3	Aougourt	9_1	Chott El Hodna	0	0.333333	0.0147059	NA
1_6	Said Otba	15_4	Mahdia	0.00763359	0.285714	0.0147059	504.9505489
1_7	Sidi Khouiled	5_1	La Vallée d'Iherir	0	0.2	0.0149254	747.5498535
16_6	In Ghar	9_1	Chott El Hodna	0	0.222222	0.0149254	NA
10_4	El-Ateuf	16_6	In Ghar	0	0.285714	0.0149254	693.9774255
1_5	Rouissat	11_3	In Amguel	0	0.285714	0.0149254	779.2196752
10_4	El-Ateuf	14_03	Tinerkouk	0	0.25	0.0149254	481.6774505
14_03	Tinerkouk	9_1	Chott El Hodna	0	0.333333	0.0149254	NA
16_4	Hainoune	9_1	Chott El Hodna	0	0.222222	0.0149254	NA
12_7	Biskra - M'Chouneche	16_9	Foggaret El Arab	0.00787402	0.25	0.0149254	787.8091098
10_6	Melika	4_1	Chott Merrouane et Oued Khrouf	0.00787402	0.25	0.0149254	NA
6_1	Gueltates Afilal	7_1	Les Gueltates d'Issakarassene	0.0102564	0.142857	0.015	79.60760453
14_2	Alamellal	16_2	Foggaret Ezzoua	0.0114943	0.285714	0.0150376	925.8815904
12_6	Biskra - El Ghrous	16_9	Foggaret El Arab	0.0123457	0.25	0.0151057	813.7020723
1_7	Sidi Khouiled	15_04	Zaouiet Kounta	0	0.285714	0.0151515	763.99199
1_5	Rouissat	14_1	Ajdir	0	0.428571	0.0151515	639.8217326
12_7	Biskra - M'Chouneche	15_01	Tillilène	0.008	0.25	0.0151515	905.4432403
1_1	Beni Thour	11_3	In Amguel	0.0103627	0.285714	0.0151515	780.6037543
10_4	El-Ateuf	14_4	Deldoul	NA	0.25	0.0151515	598.2517344
14_4	Deldoul	9_1	Chott El Hodna	NA	0.333333	0.0151515	NA
11_1	Abelassa	9_1	Chott El Hodna	NA	0.222222	0.0151515	NA
10_4	El-Ateuf	11_1	Abelassa	NA	0.285714	0.0151515	NA
10_4	El-Ateuf	14_5	Ghiat	NA	0.25	0.0151515	NA
10_4	El-Ateuf	14_7	Tagouzi	NA	0.25	0.0151515	NA
10_4	El-Ateuf	15_02	Tmantit	NA	0.285714	0.0151515	NA
10_4	El-Ateuf	15_1	Adgha	NA	0.285714	0.0151515	NA
10_4	El-Ateuf	15_5	Mansor Bouda	NA	0.285714	0.0151515	NA
10_4	El-Ateuf	15_6	Oued Aarossa	NA	0.285714	0.0151515	NA
14_5	Ghiat	9_1	Chott El Hodna	NA	0.333333	0.0151515	NA
14_7	Tagouzi	9_1	Chott El Hodna	NA	0.333333	0.0151515	NA
15_02	Tmantit	9_1	Chott El Hodna	NA	0.222222	0.0151515	NA
15_1	Adgha	9_1	Chott El Hodna	NA	0.222222	0.0151515	NA
15_5	Mansor Bouda	9_1	Chott El Hodna	NA	0.222222	0.0151515	NA
15_6	Oued Aarossa	9_1	Chott El Hodna	NA	0.222222	0.0151515	NA
1_1	Beni Thour	17_3	Igli	0.0104167	0.428571	0.0152284	815.1685679
15_8	Oued Hadj Mamou	17_2	El Gsabi	0.00787402	0.4	0.0152672	634.1821117
11_3	In Amguel	12_7	Biskra - M'Chouneche	0.00806452	0.25	0.0152672	1047.834357
1_1	Beni Thour	5_1	La Vallée d'Iherir	0.0103627	0.2	0.0153061	748.6681409
11_4	Silet	8_1	Réserve Naturelle du Lac de Réghaïa	0.0103627	0.25	0.0153061	NA
10_1	Beni Isguene	9_1	Chott El Hodna	0.0106383	0.2	0.0153061	NA
1_7	Sidi Khouiled	2_1	Oasis de Tamantit et Sid Ahmed Timmi	0	0.2	0.0153846	692.8459266
1_5	Rouissat	5_1	La Vallée d'Iherir	0	0.2	0.0153846	746.4849651
1_7	Sidi Khouiled	15_3	Fenoughil	0	0.285714	0.0153846	745.529511
1_7	Sidi Khouiled	15_9	Reggane	0	0.285714	0.0153846	802.9319762
1_7	Sidi Khouiled	14_3	Aougourt	0	0.428571	0.0153846	630.498621
13_1	Djanet	14_1	Ajdir	0	0.25	0.0153846	1138.651667
14_1	Ajdir	18_1	El Golea (El Menia)	0	0.333333	0.0153846	349.0761832
14_8	Timimoun	16_8	Tahtani	0	0.285714	0.0153846	367.2288883
14_2	Alamellal	3_1	Tiout	0.00392157	0.571429	0.0153846	NA
15_8	Oued Hadj Mamou	2_1	Oasis de Tamantit et Sid Ahmed Timmi	0.00787402	0.25	0.0153846	NA
12_7	Biskra - M'Chouneche	17_3	Igli	0.00813008	0.222222	0.0153846	910.2766146
1_3	N'goussa	4_1	Chott Merrouane et Oued Khrouf	0	0.375	0.0155039	196.5024286
15_8	Oued Hadj Mamou	16_4	Hainoune	0.00806452	0.333333	0.0155039	855.940016
12_7	Biskra - M'Chouneche	17_2	El Gsabi	0	0.5	0.015625	872.5663736
1_5	Rouissat	15_04	Zaouiet Kounta	0	0.285714	0.015625	756.371924
10_7	Metlili	4_1	Chott Merrouane et Oued Khrouf	0	0.285714	0.015625	NA
18_1	El Golea (El Menia)	5_1	La Vallée d'Iherir	0	0.333333	0.015625	NA
1_7	Sidi Khouiled	16_6	In Ghar	0	0.285714	0.015625	619.4048655
11_2	Ideles	4_1	Chott Merrouane et Oued Khrouf	0	0.285714	0.015625	NA
13_1	Djanet	5_1	La Vallée d'Iherir	0	0.2	0.015625	NA
1_7	Sidi Khouiled	14_03	Tinerkouk	0	0.428571	0.015625	544.7807222
12_4	Biskra - Ain Ben Noui	6_1	Gueltates Afilal	0.00840336	0.181818	0.015625	NA
4_1	Chott Merrouane et Oued Khrouf	7_1	Les Gueltates d'Issakarassene	0.0106952	0.2	0.0157068	1190.70211
12_7	Biskra - M'Chouneche	17_5	Ouled Khedier	0	0.5	0.015748	868.2013734
12_7	Biskra - M'Chouneche	2_1	Oasis de Tamantit et Sid Ahmed Timmi	0.00819672	0.166667	0.015748	NA
1_5	Rouissat	15_3	Fenoughil	0	0.285714	0.015873	737.8749845
17_3	Igli	6_1	Gueltates Afilal	0	0.333333	0.015873	NA
1_5	Rouissat	2_1	Oasis de Tamantit et Sid Ahmed Timmi	0	0.2	0.015873	685.212797
15_04	Zaouiet Kounta	18_1	El Golea (El Menia)	0	0.4	0.015873	475.0013142
13_1	Djanet	15_04	Zaouiet Kounta	0	0.285714	0.015873	1054.9463
1_5	Rouissat	15_9	Reggane	0	0.285714	0.015873	796.0627053
1_5	Rouissat	14_3	Aougourt	0	0.428571	0.015873	622.8344043
14_1	Ajdir	6_1	Gueltates Afilal	0	0.333333	0.015873	NA
16_2	Foggaret Ezzoua	3_1	Tiout	0	0.25	0.015873	NA
16_8	Tahtani	4_1	Chott Merrouane et Oued Khrouf	0	0.285714	0.015873	NA
12_7	Biskra - M'Chouneche	16_6	In Ghar	0.00840336	0.25	0.015873	850.1604899
15_2	Adrar	16_7	In Salah	0.00854701	0.181818	0.015873	292.0581064
1_7	Sidi Khouiled	14_4	Deldoul	NA	0.428571	0.015873	651.8117975
1_7	Sidi Khouiled	11_1	Abelassa	NA	0.285714	0.015873	NA
1_7	Sidi Khouiled	14_5	Ghiat	NA	0.428571	0.015873	NA
1_7	Sidi Khouiled	14_7	Tagouzi	NA	0.428571	0.015873	NA
1_7	Sidi Khouiled	15_02	Tmantit	NA	0.285714	0.015873	NA
1_7	Sidi Khouiled	15_1	Adgha	NA	0.285714	0.015873	NA
1_7	Sidi Khouiled	15_5	Mansor Bouda	NA	0.285714	0.015873	NA
1_7	Sidi Khouiled	15_6	Oued Aarossa	NA	0.285714	0.015873	NA
14_2	Alamellal	17_6	Taghit	0.00403226	1	0.0159363	855.3987001
15_3	Fenoughil	18_1	El Golea (El Menia)	0	0.4	0.016129	451.9022804
1_5	Rouissat	16_6	In Ghar	0	0.285714	0.016129	612.2211618
18_1	El Golea (El Menia)	2_1	Oasis de Tamantit et Sid Ahmed Timmi	0	0.333333	0.016129	NA
13_1	Djanet	15_3	Fenoughil	0	0.285714	0.016129	1077.518966
13_1	Djanet	15_9	Reggane	0	0.285714	0.016129	838.3737555
1_5	Rouissat	14_03	Tinerkouk	0	0.428571	0.016129	537.1966278
11_4	Silet	4_1	Chott Merrouane et Oued Khrouf	0	0.285714	0.016129	NA
1_2	Chott	6_1	Gueltates Afilal	0.00854701	0.333333	0.016129	919.5877269
17_2	El Gsabi	8_1	Réserve Naturelle du Lac de Réghaïa	0.0108696	0.333333	0.016129	NA
14_2	Alamellal	17_4	Kerzaz	0.0123457	0.333333	0.0161943	909.0468845
17_5	Ouled Khedier	8_1	Réserve Naturelle du Lac de Réghaïa	0.010929	0.333333	0.0162162	NA
12_2	Biskra - Ouled Djellal	15_4	Mahdia	0.0145228	0.25	0.0163599	414.422806
16_6	In Ghar	18_1	El Golea (El Menia)	0	0.4	0.0163934	373.9517228
17_2	El Gsabi	6_1	Gueltates Afilal	0	0.25	0.0163934	NA
15_04	Zaouiet Kounta	6_1	Gueltates Afilal	0	0.222222	0.0163934	NA
13_1	Djanet	16_6	In Ghar	0	0.285714	0.0163934	839.5529041
13_1	Djanet	14_03	Tinerkouk	0	0.25	0.0163934	1067.103878
14_03	Tinerkouk	18_1	El Golea (El Menia)	0	0.333333	0.0163934	245.9730612
11_5	Tamanrasset	14_2	Alamellal	0.0134228	0.333333	0.0163934	1387.212432
1_5	Rouissat	14_4	Deldoul	NA	0.428571	0.0163934	644.1615531
1_5	Rouissat	11_1	Abelassa	NA	0.285714	0.0163934	NA
1_5	Rouissat	14_5	Ghiat	NA	0.428571	0.0163934	NA
1_5	Rouissat	14_7	Tagouzi	NA	0.428571	0.0163934	NA
1_5	Rouissat	15_02	Tmantit	NA	0.285714	0.0163934	NA
1_5	Rouissat	15_1	Adgha	NA	0.285714	0.0163934	NA
1_5	Rouissat	15_5	Mansor Bouda	NA	0.285714	0.0163934	NA
1_5	Rouissat	15_6	Oued Aarossa	NA	0.285714	0.0163934	NA
15_4	Mahdia	7_1	Les Gueltates d'Issakarassene	0.0111732	0.25	0.0164835	NA
17_5	Ouled Khedier	6_1	Gueltates Afilal	0	0.25	0.0166667	NA
15_3	Fenoughil	6_1	Gueltates Afilal	0	0.222222	0.0166667	NA
15_9	Reggane	6_1	Gueltates Afilal	0	0.222222	0.0166667	NA
14_3	Aougourt	6_1	Gueltates Afilal	0	0.333333	0.0166667	NA
14_01	Timimoun - Kali	16_3	Foukani	0.00869565	0.285714	0.0166667	353.6105963
14_02	Timimoun - Oasis de Ouled Saïd	16_3	Foukani	0.00869565	0.285714	0.0166667	352.3223832
13_1	Djanet	9_1	Chott El Hodna	0.00892857	0.2	0.0166667	NA
16_8	Tahtani	17_1	Beni Abbes	0.0127119	0.4	0.0166667	406.7188545
14_4	Deldoul	18_1	El Golea (El Menia)	NA	0.333333	0.0166667	352.6181089
11_1	Abelassa	18_1	El Golea (El Menia)	NA	0.4	0.0166667	NA
13_1	Djanet	14_4	Deldoul	NA	0.25	0.0166667	1089.753389
13_1	Djanet	14_5	Ghiat	NA	0.25	0.0166667	NA
13_1	Djanet	14_7	Tagouzi	NA	0.25	0.0166667	NA
13_1	Djanet	15_02	Tmantit	NA	0.285714	0.0166667	NA
13_1	Djanet	15_1	Adgha	NA	0.285714	0.0166667	NA
13_1	Djanet	15_5	Mansor Bouda	NA	0.285714	0.0166667	NA
13_1	Djanet	15_6	Oued Aarossa	NA	0.285714	0.0166667	NA
14_5	Ghiat	18_1	El Golea (El Menia)	NA	0.333333	0.0166667	NA
14_7	Tagouzi	18_1	El Golea (El Menia)	NA	0.333333	0.0166667	NA
15_02	Tmantit	18_1	El Golea (El Menia)	NA	0.4	0.0166667	NA
15_1	Adgha	18_1	El Golea (El Menia)	NA	0.4	0.0166667	NA
15_5	Mansor Bouda	18_1	El Golea (El Menia)	NA	0.4	0.0166667	NA
15_6	Oued Aarossa	18_1	El Golea (El Menia)	NA	0.4	0.0166667	NA
10_1	Beni Isguene	4_1	Chott Merrouane et Oued Khrouf	0.0116279	0.25	0.0167598	NA
10_2	Beriane	3_1	Tiout	0	0.222222	0.0169492	NA
10_2	Beriane	14_6	Swani	0	0.25	0.0169492	123.5548248
14_03	Tinerkouk	6_1	Gueltates Afilal	0	0.333333	0.0169492	NA
14_2	Alamellal	15_3	Fenoughil	0.00429185	0.8	0.0169492	992.6961953
14_2	Alamellal	15_9	Reggane	0.00429185	0.8	0.0169492	1152.8907
1_6	Said Otba	17_6	Taghit	0.00884956	0.428571	0.0169492	779.6771786
14_9	Timimoun - Aghlad	16_3	Foukani	0.00884956	0.285714	0.0169492	353.2111286
15_01	Tillilène	16_7	In Salah	0.00884956	0.333333	0.0169492	296.2555383
12_2	Biskra - Ouled Djellal	17_7	Tamtert	0.0129032	0.5	0.0170213	930.7929606
16_9	Foggaret El Arab	17_1	Beni Abbes	0.012987	0.4	0.0170213	599.1199714
10_7	Metlili	12_1	Biskra	0.0145349	0.2	0.0170455	336.6977486
12_2	Biskra - Ouled Djellal	15_2	Adrar	0.0108696	0.363636	0.0170576	919.5927258
11_2	Ideles	12_2	Biskra - Ouled Djellal	0.0151515	0.25	0.0170576	1124.390619
1_6	Said Otba	17_7	Tamtert	0.00884956	0.333333	0.017094	788.3829642
12_2	Biskra - Ouled Djellal	16_8	Tahtani	0.0151844	0.25	0.017094	557.135409
16_7	In Salah	17_3	Igli	0.00900901	0.285714	0.0172414	602.0147941
1_6	Said Otba	11_2	Ideles	0.00900901	0.285714	0.0172414	849.4975694
14_1	Ajdir	16_7	In Salah	0.00900901	0.285714	0.0172414	365.4341055
14_4	Deldoul	6_1	Gueltates Afilal	NA	0.333333	0.0172414	NA
14_5	Ghiat	6_1	Gueltates Afilal	NA	0.333333	0.0172414	NA
14_7	Tagouzi	6_1	Gueltates Afilal	NA	0.333333	0.0172414	NA
15_02	Tmantit	6_1	Gueltates Afilal	NA	0.222222	0.0172414	NA
15_1	Adgha	6_1	Gueltates Afilal	NA	0.222222	0.0172414	NA
15_5	Mansor Bouda	6_1	Gueltates Afilal	NA	0.222222	0.0172414	NA
15_6	Oued Aarossa	6_1	Gueltates Afilal	NA	0.222222	0.0172414	NA
12_2	Biskra - Ouled Djellal	16_9	Foggaret El Arab	0.0153509	0.25	0.0172786	804.4150066
14_6	Swani	7_1	Les Gueltates d'Issakarassene	0.0117647	0.2	0.017341	NA
10_5	Ghardaia	17_6	Taghit	0.0121951	0.272727	0.017341	619.1045743
10_3	Bounoura	17_6	Taghit	0.00917431	0.25	0.0173913	611.0646049
1_7	Sidi Khouiled	6_1	Gueltates Afilal	0.00925926	0.333333	0.0173913	919.8553512
17_1	Beni Abbes	5_1	La Vallée d'Iherir	0.0131579	0.333333	0.0173913	NA
11_3	In Amguel	14_8	Timimoun	0	0.285714	0.0175439	597.1456945
17_1	Beni Abbes	17_5	Ouled Khedier	0.00884956	1	0.0175439	149.2420352
15_7	Oued Aissa	16_5	Igostene	0.00917431	0.333333	0.0175439	953.9530303
10_1	Beni Isguene	15_4	Mahdia	0.0121951	0.285714	0.0176471	352.6207605
16_7	In Salah	2_1	Oasis de Tamantit et Sid Ahmed Timmi	0.00909091	0.25	0.0176991	NA
15_3	Fenoughil	16_7	In Salah	0.00925926	0.333333	0.0176991	296.696344
10_3	Bounoura	11_2	Ideles	0.00934579	0.285714	0.0176991	928.3456894
1_5	Rouissat	6_1	Gueltates Afilal	0.00943396	0.333333	0.0176991	915.9430976
10_5	Ghardaia	11_4	Silet	0.0125	0.181818	0.0177515	1027.807469
15_01	Tillilène	4_1	Chott Merrouane et Oued Khrouf	0	0.285714	0.0178571	NA
15_4	Mahdia	17_7	Tamtert	0	0.4	0.0178571	667.1446675
12_6	Biskra - El Ghrous	15_2	Adrar	0.00917431	0.363636	0.0178571	937.4592787
10_7	Metlili	15_7	Oued Aissa	0.00934579	0.333333	0.0178571	430.469458
14_03	Tinerkouk	16_7	In Salah	0.00934579	0.285714	0.0178571	320.1618113
10_3	Bounoura	16_8	Tahtani	0.00943396	0.285714	0.0178571	311.566585
15_7	Oued Aissa	16_8	Tahtani	0.00943396	0.333333	0.018018	518.4557163
10_3	Bounoura	11_4	Silet	0.00952381	0.285714	0.018018	1025.882571
14_8	Timimoun	9_1	Chott El Hodna	0.00961538	0.333333	0.018018	NA
11_5	Tamanrasset	15_4	Mahdia	0.00961538	0.222222	0.018018	1354.395947
14_2	Alamellal	4_1	Chott Merrouane et Oued Khrouf	0.0147601	0.25	0.0180505	NA
11_3	In Amguel	4_1	Chott Merrouane et Oued Khrouf	0	0.285714	0.0181818	NA
10_7	Metlili	15_4	Mahdia	0	0.333333	0.0181818	361.9714318
12_3	Biskra - Sidi Okba	14_02	Timimoun - Oasis de Ouled Saïd	0.0126582	0.222222	0.0181818	744.1182359
12_3	Biskra - Sidi Okba	14_01	Timimoun - Kali	0.0126582	0.222222	0.0181818	750.6533466
1_4	Ouargla	7_1	Les Gueltates d'Issakarassene	0.0125786	0.142857	0.0182927	1020.967126
4_1	Chott Merrouane et Oued Khrouf	9_1	Chott El Hodna	0.00990099	0.2	0.0183486	206.9153328
17_3	Igli	4_1	Chott Merrouane et Oued Khrouf	0	0.25	0.0185185	NA
1_4	Ouargla	16_2	Foggaret Ezzoua	0	0.222222	0.0185185	557.3741612
14_1	Ajdir	4_1	Chott Merrouane et Oued Khrouf	0	0.25	0.0185185	NA
15_4	Mahdia	16_8	Tahtani	0	0.333333	0.0185185	272.5763953
16_2	Foggaret Ezzoua	17_6	Taghit	0	0.285714	0.0185185	627.0604668
1_4	Ouargla	16_3	Foukani	0.00990099	0.222222	0.0185185	458.9538011
11_5	Tamanrasset	16_2	Foggaret Ezzoua	0.00990099	0.222222	0.0185185	552.1122977
10_5	Ghardaia	9_1	Chott El Hodna	0.0146341	0.230769	0.0185185	NA
16_8	Tahtani	7_1	Les Gueltates d'Issakarassene	0.0126582	0.25	0.0186335	NA
10_5	Ghardaia	17_3	Igli	0.0131579	0.272727	0.0186335	658.4683861
1_6	Said Otba	11_3	In Amguel	0.00980392	0.285714	0.0186916	782.8214647
4_1	Chott Merrouane et Oued Khrouf	5_1	La Vallée d'Iherir	0	0.2	0.0188679	900.5699216
11_4	Silet	15_4	Mahdia	0	0.333333	0.0188679	1342.464251
15_4	Mahdia	17_4	Kerzaz	0	0.4	0.0188679	679.827453
1_2	Chott	15_4	Mahdia	0.00990099	0.285714	0.0188679	509.0322715
1_6	Said Otba	14_1	Ajdir	0.00990099	0.428571	0.0188679	639.4515328
10_6	Melika	17_7	Tamtert	0.00990099	0.333333	0.0188679	641.7702029
11_2	Ideles	16_3	Foukani	0.00990099	0.333333	0.0188679	1088.12421
15_8	Oued Hadj Mamou	16_2	Foggaret Ezzoua	0.012987	0.333333	0.0188679	865.2179968
10_3	Bounoura	9_1	Chott El Hodna	0.0133333	0.2	0.0189873	NA
1_6	Said Otba	5_1	La Vallée d'Iherir	0.00980392	0.2	0.0190476	751.3351982
15_04	Zaouiet Kounta	4_1	Chott Merrouane et Oued Khrouf	0	0.285714	0.0192308	NA
14_8	Timimoun	16_6	In Ghar	0	0.285714	0.0192308	283.5550713
10_7	Metlili	16_2	Foggaret Ezzoua	0	0.333333	0.0192308	526.3360174
1_6	Said Otba	17_2	El Gsabi	0.01	0.333333	0.0192308	723.8591331
10_3	Bounoura	11_3	In Amguel	0.0102041	0.285714	0.0192308	808.4483088
10_6	Melika	16_8	Tahtani	0.0102041	0.285714	0.0192308	320.1955094
15_4	Mahdia	17_1	Beni Abbes	0.015625	0.4	0.0192308	667.0677226
1_6	Said Otba	17_5	Ouled Khedier	0.010101	0.333333	0.0194175	724.2225502
1_6	Said Otba	15_9	Reggane	0.0102041	0.285714	0.0194175	798.608531
10_2	Beriane	12_4	Biskra - Ain Ben Noui	0.0105263	0.222222	0.0194175	313.3392949
2_1	Oasis de Tamantit et Sid Ahmed Timmi	4_1	Chott Merrouane et Oued Khrouf	0	0.2	0.0196078	879.5525687
15_3	Fenoughil	4_1	Chott Merrouane et Oued Khrouf	0	0.285714	0.0196078	NA
15_9	Reggane	4_1	Chott Merrouane et Oued Khrouf	0	0.285714	0.0196078	NA
14_3	Aougourt	4_1	Chott Merrouane et Oued Khrouf	0	0.25	0.0196078	NA
1_3	N'goussa	12_7	Biskra - M'Chouneche	0.0101523	0.333333	0.0196078	253.5308208
1_6	Said Otba	16_4	Hainoune	0.0103093	0.285714	0.0196078	541.9981083
1_3	N'goussa	17_6	Taghit	0.0104167	0.375	0.0196078	780.0415584
11_3	In Amguel	7_1	Les Gueltates d'Issakarassene	0.0133333	0.25	0.0196078	NA
12_3	Biskra - Sidi Okba	16_5	Igostene	0.0136986	0.25	0.0196078	800.597701
1_1	Beni Thour	11_4	Silet	0.0150754	0.285714	0.0196078	973.2878482
11_1	Abelassa	14_8	Timimoun	NA	0.285714	0.0196078	NA
10_1	Beni Isguene	17_6	Taghit	0.0136986	0.25	0.0197368	620.8606004
12_3	Biskra - Sidi Okba	16_1	El Barka	0.0137931	0.25	0.0197368	817.3852165
10_2	Beriane	12_7	Biskra - M'Chouneche	0.0138889	0.222222	0.0197368	250.7599635
11_5	Tamanrasset	8_1	Réserve Naturelle du Lac de Réghaïa	0.016129	0.142857	0.0197628	NA
1_3	N'goussa	17_7	Tamtert	0.0104167	0.285714	0.019802	790.7777196
10_3	Bounoura	17_2	El Gsabi	0.0104167	0.333333	0.019802	588.6615286
5_1	La Vallée d'Iherir	7_1	Les Gueltates d'Issakarassene	0.0133333	1	0.0198675	425.5963658
10_7	Metlili	12_3	Biskra - Sidi Okba	0.0138889	0.25	0.0198675	295.6093566
12_1	Biskra	15_2	Adrar	0.0117302	0.416667	0.019943	929.1023886
11_2	Ideles	12_1	Biskra	0.0174927	0.2	0.019943	1127.595953
14_02	Timimoun - Oasis de Ouled Saïd	17_7	Tamtert	0	0.333333	0.02	237.2300693
16_6	In Ghar	4_1	Chott Merrouane et Oued Khrouf	0	0.285714	0.02	NA
1_4	Ouargla	10_2	Beriane	0	0.2	0.02	142.9034761
14_01	Timimoun - Kali	17_7	Tamtert	0	0.333333	0.02	228.4636999
14_03	Tinerkouk	4_1	Chott Merrouane et Oued Khrouf	0	0.25	0.02	NA
16_4	Hainoune	4_1	Chott Merrouane et Oued Khrouf	0	0.285714	0.02	NA
15_03	Tuat	5_1	La Vallée d'Iherir	0.0103093	0.25	0.02	NA
15_7	Oued Aissa	17_2	El Gsabi	0.0104167	0.4	0.02	921.9712417
10_3	Bounoura	15_3	Fenoughil	0.0106383	0.285714	0.02	638.8581843
10_3	Bounoura	14_3	Aougourt	0.0106383	0.25	0.02	513.909452
12_3	Biskra - Sidi Okba	16_8	Tahtani	0.013986	0.25	0.02	517.5784565
10_6	Melika	9_1	Chott El Hodna	0.0140845	0.2	0.02	NA
12_6	Biskra - El Ghrous	14_02	Timimoun - Oasis de Ouled Saïd	0.0175439	0.222222	0.0200573	797.7442657
12_6	Biskra - El Ghrous	14_01	Timimoun - Kali	0.0175439	0.222222	0.0200573	804.5977238
16_5	Igostene	8_1	Réserve Naturelle du Lac de Réghaïa	0.0153061	0.25	0.0201005	NA
12_3	Biskra - Sidi Okba	17_4	Kerzaz	0.00694444	0.5	0.0201342	877.4431043
15_9	Reggane	7_1	Les Gueltates d'Issakarassene	0.0136986	0.25	0.0201342	NA
11_4	Silet	12_3	Biskra - Sidi Okba	0.0140845	0.25	0.0201342	1242.362987
15_7	Oued Aissa	2_1	Oasis de Tamantit et Sid Ahmed Timmi	0.0104167	0.25	0.020202	NA
10_3	Bounoura	16_4	Hainoune	0.0107527	0.285714	0.020202	529.3662211
10_6	Melika	16_9	Foggaret El Arab	0.0107527	0.285714	0.020202	529.1546009
16_1	El Barka	8_1	Réserve Naturelle du Lac de Réghaïa	0.0153846	0.25	0.020202	NA
10_1	Beni Isguene	11_4	Silet	0.0140845	0.285714	0.0202703	1025.902768
10_7	Metlili	8_1	Réserve Naturelle du Lac de Réghaïa	0.0154639	0.25	0.0203046	NA
15_4	Mahdia	16_9	Foggaret El Arab	0	0.333333	0.0204082	816.4372285
15_7	Oued Aissa	16_4	Hainoune	0.0107527	0.333333	0.0204082	942.8236374
14_4	Deldoul	4_1	Chott Merrouane et Oued Khrouf	NA	0.25	0.0204082	NA
11_1	Abelassa	4_1	Chott Merrouane et Oued Khrouf	NA	0.285714	0.0204082	NA
14_5	Ghiat	4_1	Chott Merrouane et Oued Khrouf	NA	0.25	0.0204082	NA
14_7	Tagouzi	4_1	Chott Merrouane et Oued Khrouf	NA	0.25	0.0204082	NA
15_02	Tmantit	4_1	Chott Merrouane et Oued Khrouf	NA	0.285714	0.0204082	NA
15_1	Adgha	4_1	Chott Merrouane et Oued Khrouf	NA	0.285714	0.0204082	NA
15_5	Mansor Bouda	4_1	Chott Merrouane et Oued Khrouf	NA	0.285714	0.0204082	NA
15_6	Oued Aarossa	4_1	Chott Merrouane et Oued Khrouf	NA	0.285714	0.0204082	NA
11_3	In Amguel	16_3	Foukani	0.0108696	0.333333	0.0206186	902.3335939
16_3	Foukani	18_1	El Golea (El Menia)	0.0141844	0.4	0.0206897	326.5085823
1_4	Ouargla	12_6	Biskra - El Ghrous	0.0121212	0.444444	0.0207715	274.8766281
1_4	Ouargla	14_6	Swani	0	0.333333	0.0208333	48.03193415
14_01	Timimoun - Kali	16_8	Tahtani	0	0.285714	0.0208333	353.6105963
14_02	Timimoun - Oasis de Ouled Saïd	16_8	Tahtani	0	0.285714	0.0208333	352.3223832
14_6	Swani	16_5	Igostene	0	0.285714	0.0208333	600.4346148
14_9	Timimoun - Aghlad	17_7	Tamtert	0	0.333333	0.0208333	228.6191702
16_5	Igostene	3_1	Tiout	0	0.25	0.0208333	NA
10_1	Beni Isguene	16_9	Foggaret El Arab	0.0144928	0.285714	0.0208333	528.3075966
1_4	Ouargla	15_8	Oued Hadj Mamou	0.0145985	0.222222	0.0208333	597.5997728
11_2	Ideles	12_6	Biskra - El Ghrous	0.0182927	0.25	0.0208955	1122.411807
14_2	Alamellal	17_3	Igli	0.00851064	1	0.0210084	904.0768453
12_6	Biskra - El Ghrous	17_4	Kerzaz	0.0152439	0.5	0.021021	936.2812073
12_3	Biskra - Sidi Okba	18_1	El Golea (El Menia)	0.0108108	0.5	0.0210526	477.9106351
12_6	Biskra - El Ghrous	9_1	Chott El Hodna	0.016129	0.3	0.0210526	NA
10_5	Ghardaia	15_4	Mahdia	0.0165746	0.181818	0.0210526	349.9111005
10_7	Metlili	15_8	Oued Hadj Mamou	0.0145985	0.333333	0.0211268	472.2350301
15_01	Tillilène	8_1	Réserve Naturelle du Lac de Réghaïa	0.016129	0.25	0.021164	NA
12_5	Biskra - Tolga	17_1	Beni Abbes	0.012987	0.5	0.0211864	877.2047685
10_2	Beriane	16_8	Tahtani	0	0.285714	0.0212766	326.7656593
14_6	Swani	16_1	El Barka	0	0.285714	0.0212766	618.3131957
16_1	El Barka	3_1	Tiout	0	0.25	0.0212766	NA
14_8	Timimoun	4_1	Chott Merrouane et Oued Khrouf	0.0113636	0.25	0.0212766	NA
1_3	N'goussa	16_9	Foggaret El Arab	0.0113636	0.25	0.0212766	552.4455663
12_7	Biskra - M'Chouneche	17_6	Taghit	0.0149254	0.222222	0.0212766	865.8208034
12_7	Biskra - M'Chouneche	16_5	Igostene	0.0149254	0.25	0.0212766	806.265538
12_2	Biskra - Ouled Djellal	16_5	Igostene	0.0194805	0.25	0.021322	823.3695402
17_3	Igli	8_1	Réserve Naturelle du Lac de Réghaïa	0.0163043	0.2	0.0213904	NA
10_7	Metlili	12_2	Biskra - Ouled Djellal	0.0195652	0.25	0.0214133	327.2075928
15_8	Oued Hadj Mamou	17_4	Kerzaz	0.0147059	0.4	0.0214286	609.5576009
11_4	Silet	15_8	Oued Hadj Mamou	0.0148148	0.333333	0.0214286	1385.139692
10_1	Beni Isguene	17_3	Igli	0.0149254	0.25	0.0214286	660.1090568
12_7	Biskra - M'Chouneche	16_1	El Barka	0.0150376	0.25	0.0214286	823.2451718
10_6	Melika	17_2	El Gsabi	0.0113636	0.333333	0.0215054	597.1248341
11_5	Tamanrasset	17_6	Taghit	0.0116279	0.333333	0.0215054	1158.229221
10_2	Beriane	9_1	Chott El Hodna	0.0117647	0.2	0.0215054	NA
1_3	N'goussa	13_1	Djanet	0.0151515	0.222222	0.0215827	898.4967732
11_3	In Amguel	17_1	Beni Abbes	0.0176211	0.4	0.021645	830.6766333
11_2	Ideles	3_1	Tiout	0	0.25	0.0217391	NA
10_2	Beriane	11_4	Silet	0	0.285714	0.0217391	1060.773361
10_7	Metlili	14_6	Swani	0	0.285714	0.0217391	144.8221177
11_2	Ideles	14_6	Swani	0	0.285714	0.0217391	919.9333037
11_3	In Amguel	15_4	Mahdia	0	0.333333	0.0217391	1113.147155
14_9	Timimoun - Aghlad	16_8	Tahtani	0	0.285714	0.0217391	353.2111286
12_3	Biskra - Sidi Okba	17_5	Ouled Khedier	0.0075188	0.5	0.0217391	858.9578581
10_6	Melika	15_3	Fenoughil	0.0116279	0.285714	0.0217391	646.1487085
12_4	Biskra - Ain Ben Noui	16_5	Igostene	0.0117647	0.25	0.0217391	850.8421701
14_9	Timimoun - Aghlad	9_1	Chott El Hodna	0.0117647	0.333333	0.0217391	NA
12_7	Biskra - M'Chouneche	16_8	Tahtani	0.0152672	0.25	0.0217391	527.8290122
12_7	Biskra - M'Chouneche	17_4	Kerzaz	0.00757576	0.5	0.0218978	886.8927482
11_4	Silet	12_7	Biskra - M'Chouneche	0.0153846	0.25	0.0218978	1245.255682
12_4	Biskra - Ain Ben Noui	17_7	Tamtert	0	0.5	0.021978	971.0263838
10_6	Melika	16_4	Hainoune	0.0117647	0.285714	0.021978	532.7258604
12_4	Biskra - Ain Ben Noui	16_1	El Barka	0.0119048	0.25	0.021978	868.962319
12_1	Biskra	14_02	Timimoun - Oasis de Ouled Saïd	0.0196629	0.3	0.021978	788.1139292
14_2	Alamellal	16_3	Foukani	0.0191693	0.285714	0.0220126	510.2913068
14_6	Swani	16_7	In Salah	0.0152672	0.285714	0.0220588	612.2943425
14_8	Timimoun	16_3	Foukani	0.0152672	0.285714	0.0220588	367.2288883
15_8	Oued Hadj Mamou	16_9	Foggaret El Arab	0.0152672	0.333333	0.0220588	852.2469092
16_7	In Salah	3_1	Tiout	0.0155039	0.25	0.0220588	NA
11_5	Tamanrasset	9_1	Chott El Hodna	0.015748	0.272727	0.0220588	NA
12_3	Biskra - Sidi Okba	14_8	Timimoun	0.0172414	0.222222	0.0220994	758.7988198
1_3	N'goussa	17_3	Igli	0.0119048	0.375	0.0222222	815.8567556
1_3	N'goussa	14_1	Ajdir	0.0119048	0.375	0.0222222	644.3296162
1_1	Beni Thour	15_4	Mahdia	0.0181818	0.285714	0.0222222	507.3183851
15_8	Oued Hadj Mamou	6_1	Gueltates Afilal	0.0174419	0.222222	0.0223464	NA
17_1	Beni Abbes	4_1	Chott Merrouane et Oued Khrouf	0.0151515	0.6	0.0223881	NA
16_2	Foggaret Ezzoua	6_1	Gueltates Afilal	0	0.375	0.0224719	NA
10_2	Beriane	12_5	Biskra - Tolga	0	0.222222	0.0227273	210.8310225
11_4	Silet	3_1	Tiout	0	0.25	0.0227273	NA
14_1	Ajdir	15_8	Oued Hadj Mamou	0	0.8	0.0227273	592.9779919
15_4	Mahdia	5_1	La Vallée d'Iherir	0	0.25	0.0227273	NA
1_3	N'goussa	17_2	El Gsabi	0.0120482	0.285714	0.0227273	728.6518783
1_3	N'goussa	15_04	Zaouiet Kounta	0.0121951	0.25	0.0227273	766.3256322
10_3	Bounoura	15_4	Mahdia	0.015873	0.285714	0.0227273	347.7907763
12_1	Biskra	9_1	Chott El Hodna	0.0181347	0.363636	0.0227848	NA
12_2	Biskra - Ouled Djellal	14_02	Timimoun - Oasis de Ouled Saïd	0.0211416	0.222222	0.0229167	778.210682
12_1	Biskra	16_8	Tahtani	0.0205279	0.2	0.0229226	568.0854416
14_01	Timimoun - Kali	14_2	Alamellal	0.0116279	1	0.0229885	809.7271356
14_02	Timimoun - Oasis de Ouled Saïd	14_2	Alamellal	0.0116279	1	0.0229885	804.7569705
1_3	N'goussa	15_3	Fenoughil	0.0123457	0.25	0.0229885	746.800164
15_04	Zaouiet Kounta	15_8	Oued Hadj Mamou	0	1	0.0230769	817.590269
10_2	Beriane	14_2	Alamellal	0.019685	0.25	0.0230769	343.4687147
12_1	Biskra	14_2	Alamellal	0.0216606	0.3	0.0231317	206.5422348
1_1	Beni Thour	3_1	Tiout	0.0142857	0.375	0.0231481	500.3028093
1_1	Beni Thour	14_6	Swani	0.0189573	0.428571	0.0231481	81.45437769
14_3	Aougourt	15_8	Oued Hadj Mamou	0	0.8	0.0232558	664.5043419
15_8	Oued Hadj Mamou	15_9	Reggane	0	1	0.0232558	1033.21663
14_2	Alamellal	14_6	Swani	0.0117647	1	0.0232558	361.97399
1_3	N'goussa	12_3	Biskra - Sidi Okba	0.0144231	0.333333	0.0232558	251.1856412
3_1	Tiout	7_1	Les Gueltates d'Issakarassene	0.0179641	0.166667	0.0232558	1212.384884
10_5	Ghardaia	16_5	Igostene	0.0184049	0.181818	0.0232558	544.8963473
13_1	Djanet	14_6	Swani	0.0126582	0.25	0.0235294	961.7983291
12_3	Biskra - Sidi Okba	15_4	Mahdia	0.0184049	0.25	0.0235294	377.7114162
10_5	Ghardaia	11_2	Ideles	0.0186335	0.181818	0.0235294	928.9472133
12_2	Biskra - Ouled Djellal	16_1	El Barka	0.0217391	0.25	0.0235546	840.865189
14_4	Deldoul	15_8	Oued Hadj Mamou	NA	0.8	0.023622	652.4815711
14_5	Ghiat	15_8	Oued Hadj Mamou	NA	0.8	0.023622	NA
14_7	Tagouzi	15_8	Oued Hadj Mamou	NA	0.8	0.023622	NA
15_02	Tmantit	15_8	Oued Hadj Mamou	NA	1	0.023622	NA
15_1	Adgha	15_8	Oued Hadj Mamou	NA	1	0.023622	NA
15_5	Mansor Bouda	15_8	Oued Hadj Mamou	NA	1	0.023622	NA
15_6	Oued Aarossa	15_8	Oued Hadj Mamou	NA	1	0.023622	NA
12_2	Biskra - Ouled Djellal	17_4	Kerzaz	0.0196078	0.5	0.0237069	914.1513936
14_1	Ajdir	16_2	Foggaret Ezzoua	0	0.285714	0.0238095	388.6686102
15_4	Mahdia	17_5	Ouled Khedier	0	0.4	0.0238095	680.0110465
15_4	Mahdia	2_1	Oasis de Tamantit et Sid Ahmed Timmi	0	0.25	0.0238095	NA
1_6	Said Otba	3_1	Tiout	0.00833333	0.375	0.0238095	498.9356168
12_4	Biskra - Ain Ben Noui	16_9	Foggaret El Arab	0.012987	0.25	0.0238095	831.2873948
14_02	Timimoun - Oasis de Ouled Saïd	8_1	Réserve Naturelle du Lac de Réghaïa	0.0193237	0.2	0.0238095	NA
14_01	Timimoun - Kali	8_1	Réserve Naturelle du Lac de Réghaïa	0.0193237	0.2	0.0238095	NA
12_6	Biskra - El Ghrous	16_1	El Barka	0.0213415	0.25	0.0238806	851.2163698
11_2	Ideles	16_7	In Salah	0.0166667	0.333333	0.024	509.2634413
15_4	Mahdia	16_3	Foukani	0.0166667	0.333333	0.024	272.5763953
12_6	Biskra - El Ghrous	16_8	Tahtani	0.0214724	0.25	0.024024	583.238651
15_4	Mahdia	4_1	Chott Merrouane et Oued Khrouf	0.012987	0.285714	0.0240964	NA
11_5	Tamanrasset	15_01	Tillilène	0.0131579	0.222222	0.0240964	813.4467906
14_6	Swani	6_1	Gueltates Afilal	0.0131579	0.333333	0.0240964	NA
14_6	Swani	8_1	Réserve Naturelle du Lac de Réghaïa	0.0196078	0.2	0.0241546	NA
16_7	In Salah	16_8	Tahtani	0	1	0.0241935	609.3978462
10_6	Melika	15_4	Mahdia	0.0169492	0.285714	0.0241935	351.2496822
14_2	Alamellal	15_2	Adrar	0.0125	0.555556	0.0242915	957.4515192
15_4	Mahdia	16_4	Hainoune	0	0.333333	0.0243902	820.1971588
15_4	Mahdia	16_6	In Ghar	0	0.333333	0.0243902	834.8381442
10_5	Ghardaia	16_9	Foggaret El Arab	0.0193548	0.181818	0.0243902	529.6075794
11_5	Tamanrasset	14_1	Ajdir	0.0135135	0.333333	0.0246914	923.1457131
12_3	Biskra - Sidi Okba	14_9	Timimoun - Aghlad	0.0193548	0.222222	0.0246914	750.2179034
1_1	Beni Thour	6_1	Gueltates Afilal	0.0212766	0.333333	0.0247934	917.7732092
12_1	Biskra	14_01	Timimoun - Kali	0.0225352	0.3	0.0247934	794.8495041
11_5	Tamanrasset	16_3	Foukani	0.0194805	0.222222	0.0248447	1165.730754
12_3	Biskra - Sidi Okba	14_6	Swani	0.0194805	0.222222	0.0248447	204.2516471
1_1	Beni Thour	12_5	Biskra - Tolga	0.0153846	0.375	0.0248756	246.3969517
16_9	Foggaret El Arab	3_1	Tiout	0	0.25	0.025	NA
11_3	In Amguel	14_02	Timimoun - Oasis de Ouled Saïd	0	0.285714	0.025	605.1320522
11_3	In Amguel	14_01	Timimoun - Kali	0	0.285714	0.025	610.1191001
15_04	Zaouiet Kounta	16_2	Foggaret Ezzoua	0	0.333333	0.025	312.3213339
11_5	Tamanrasset	5_1	La Vallée d'Iherir	0.0133333	0.142857	0.025	NA
1_2	Chott	16_9	Foggaret El Arab	0.0133333	0.285714	0.025	541.0216963
16_2	Foggaret Ezzoua	4_1	Chott Merrouane et Oued Khrouf	0.0135135	0.285714	0.025	NA
12_4	Biskra - Ain Ben Noui	17_3	Igli	0.0136986	0.222222	0.025	979.6765724
12_4	Biskra - Ain Ben Noui	14_1	Ajdir	0.0136986	0.222222	0.025	856.9249212
15_2	Adrar	9_1	Chott El Hodna	0.0144928	0.230769	0.025	NA
16_1	El Barka	17_1	Beni Abbes	0.0211864	0.4	0.025	570.350226
11_1	Abelassa	15_4	Mahdia	NA	0.333333	0.025	NA
12_2	Biskra - Ouled Djellal	14_01	Timimoun - Kali	0.0233051	0.222222	0.0250522	784.9105246
14_2	Alamellal	15_01	Tillilène	0.0127119	0.8	0.0251046	967.27832
15_2	Adrar	17_1	Beni Abbes	0.0172414	0.333333	0.0251046	303.99559
11_5	Tamanrasset	4_1	Chott Merrouane et Oued Khrouf	0	0.5	0.0252101	NA
1_3	N'goussa	15_4	Mahdia	0.0176991	0.25	0.0252101	492.4253827
10_5	Ghardaia	17_2	El Gsabi	0.013245	0.333333	0.0253165	596.4138395
10_4	El-Ateuf	16_8	Tahtani	0.0136986	0.285714	0.0253165	268.202089
12_7	Biskra - M'Chouneche	15_4	Mahdia	0.0198675	0.25	0.0253165	387.240702
17_1	Beni Abbes	6_1	Gueltates Afilal	0.0222222	0.25	0.0253623	NA
1_1	Beni Thour	15_01	Tillilène	0.0208333	0.285714	0.0253807	717.9206764
11_5	Tamanrasset	15_8	Oued Hadj Mamou	0.0210526	0.222222	0.0253807	1408.854876
15_2	Adrar	8_1	Réserve Naturelle du Lac de Réghaïa	0.021164	0.111111	0.0255102	NA
12_4	Biskra - Ain Ben Noui	17_2	El Gsabi	0	0.5	0.025641	937.6748129
1_4	Ouargla	17_6	Taghit	0	0.333333	0.025641	745.8607366
1_4	Ouargla	16_5	Igostene	0	0.222222	0.025641	558.9809071
14_3	Aougourt	16_2	Foggaret Ezzoua	0	0.285714	0.025641	300.9809491
15_3	Fenoughil	16_2	Foggaret Ezzoua	0	0.333333	0.025641	326.1425809
15_9	Reggane	16_2	Foggaret Ezzoua	0	0.333333	0.025641	241.7722012
16_2	Foggaret Ezzoua	17_5	Ouled Khedier	0	0.4	0.025641	452.4147216
16_2	Foggaret Ezzoua	2_1	Oasis de Tamantit et Sid Ahmed Timmi	0	0.25	0.025641	NA
16_5	Igostene	17_6	Taghit	0	0.285714	0.025641	612.5503546
10_4	El-Ateuf	11_4	Silet	0.0138889	0.285714	0.025641	1169.357099
11_5	Tamanrasset	15_3	Fenoughil	0.0140845	0.222222	0.025641	800.834576
11_5	Tamanrasset	15_9	Reggane	0.0140845	0.222222	0.025641	497.7132912
11_4	Silet	9_1	Chott El Hodna	0.0140845	0.222222	0.025641	NA
11_5	Tamanrasset	14_3	Aougourt	0.0140845	0.333333	0.025641	830.9953355
10_4	El-Ateuf	6_1	Gueltates Afilal	0.0183486	0.2	0.025641	NA
6_1	Gueltates Afilal	9_1	Chott El Hodna	0.0185185	0.272727	0.025641	1249.33773
12_6	Biskra - El Ghrous	14_2	Alamellal	0.0241636	0.222222	0.0256881	223.0221628
12_1	Biskra	16_1	El Barka	0.0233918	0.2	0.0257143	848.2488438
12_7	Biskra - M'Chouneche	16_2	Foggaret Ezzoua	0.0202703	0.25	0.0258065	805.9604204
1_1	Beni Thour	17_2	El Gsabi	0.021164	0.333333	0.0259067	723.6975305
12_4	Biskra - Ain Ben Noui	17_5	Ouled Khedier	0	0.5	0.025974	933.7953212
1_3	N'goussa	12_4	Biskra - Ain Ben Noui	0.0136054	0.333333	0.025974	283.3108205
12_5	Biskra - Tolga	8_1	Réserve Naturelle du Lac de Réghaïa	0.0213904	0.166667	0.0260417	NA
10_6	Melika	14_6	Swani	0.0183486	0.25	0.026087	132.2007105
12_6	Biskra - El Ghrous	14_9	Timimoun - Aghlad	0.0236686	0.222222	0.026087	804.167502
17_6	Taghit	17_7	Tamtert	0	0.333333	0.0263158	96.6496404
10_2	Beriane	17_3	Igli	0	0.25	0.0263158	679.4959724
1_4	Ouargla	16_1	El Barka	0	0.222222	0.0263158	577.5696299
10_2	Beriane	14_1	Ajdir	0	0.25	0.0263158	543.6414178
11_3	In Amguel	14_9	Timimoun - Aghlad	0	0.285714	0.0263158	610.2804298
14_03	Tinerkouk	16_2	Foggaret Ezzoua	0	0.285714	0.0263158	337.7515717
16_1	El Barka	17_6	Taghit	0	0.285714	0.0263158	600.0615033
15_8	Oued Hadj Mamou	3_1	Tiout	0.00680272	0.666667	0.0263158	NA
17_6	Taghit	18_1	El Golea (El Menia)	0.0138889	0.333333	0.0263158	515.1331936
1_2	Chott	14_1	Ajdir	0.0140845	0.428571	0.0263158	643.8270296
13_1	Djanet	17_6	Taghit	0.0142857	0.25	0.0263158	1373.063211
10_2	Beriane	4_1	Chott Merrouane et Oued Khrouf	0.0144928	0.25	0.0263158	NA
12_4	Biskra - Ain Ben Noui	16_4	Hainoune	0.0144928	0.25	0.0263158	834.463563
16_7	In Salah	5_1	La Vallée d'Iherir	0.018018	0.25	0.0263158	NA
10_3	Bounoura	16_5	Igostene	0.0185185	0.285714	0.0263158	540.8044714
12_7	Biskra - M'Chouneche	14_02	Timimoun - Oasis de Ouled Saïd	0.0206897	0.222222	0.0263158	752.841809
12_7	Biskra - M'Chouneche	14_01	Timimoun - Kali	0.0206897	0.222222	0.0263158	759.422583
17_1	Beni Abbes	17_2	El Gsabi	0.0177778	1	0.0264317	164.0459819
10_1	Beni Isguene	16_5	Igostene	0.0206897	0.285714	0.0264901	543.6905253
1_4	Ouargla	10_1	Beni Isguene	0.020979	0.2	0.0264901	138.144194
16_7	In Salah	17_2	El Gsabi	0.0183486	0.4	0.0265487	413.2453117
10_3	Bounoura	17_7	Tamtert	0.0185185	0.333333	0.0265487	632.7796976
16_1	El Barka	18_1	El Golea (El Menia)	0.0140845	0.4	0.0266667	357.1369804
11_2	Ideles	12_3	Biskra - Sidi Okba	0.020979	0.25	0.0266667	1116.873385
15_03	Tuat	17_6	Taghit	0	0.8	0.0267857	389.5185262
1_3	N'goussa	10_2	Beriane	0.0190476	0.222222	0.0267857	175.7667135
10_1	Beni Isguene	11_2	Ideles	0.020979	0.285714	0.0268456	926.7186088
10_3	Bounoura	6_1	Gueltates Afilal	0.0212766	0.2	0.0268456	NA
12_6	Biskra - El Ghrous	16_5	Igostene	0.0243902	0.25	0.0268657	833.1756519
10_1	Beni Isguene	6_1	Gueltates Afilal	0.0224719	0.2	0.0268817	NA
14_2	Alamellal	7_1	Les Gueltates d'Issakarassene	0.0243902	0.2	0.0268817	NA
10_2	Beriane	5_1	La Vallée d'Iherir	0	0.2	0.027027	NA
10_7	Metlili	17_6	Taghit	0	0.285714	0.027027	606.5308596
16_6	In Ghar	16_7	In Salah	0	1	0.027027	61.53880775
11_2	Ideles	17_6	Taghit	0	0.285714	0.027027	1111.60278
11_3	In Amguel	3_1	Tiout	0	0.25	0.027027	NA
1_4	Ouargla	11_2	Ideles	0	0.222222	0.027027	871.91079
1_4	Ouargla	10_7	Metlili	0	0.222222	0.027027	145.443848
10_7	Metlili	16_5	Igostene	0	0.333333	0.027027	523.9598071
15_2	Adrar	16_5	Igostene	0	0.181818	0.027027	305.5159461
16_1	El Barka	17_7	Tamtert	0	0.4	0.027027	534.92416
16_4	Hainoune	16_7	In Salah	0	1	0.027027	40.73848388
16_5	Igostene	6_1	Gueltates Afilal	0	0.375	0.027027	NA
11_2	Ideles	18_1	El Golea (El Menia)	0.0142857	0.4	0.027027	777.6606057
1_2	Chott	17_2	El Gsabi	0.0142857	0.333333	0.027027	728.2438362
14_6	Swani	4_1	Chott Merrouane et Oued Khrouf	0.0147059	0.25	0.027027	NA
18_1	El Golea (El Menia)	6_1	Gueltates Afilal	0.0190476	0.25	0.027027	NA
15_7	Oued Aissa	6_1	Gueltates Afilal	0.0212766	0.222222	0.027027	NA
11_1	Abelassa	16_2	Foggaret Ezzoua	NA	0.333333	0.027027	NA
14_4	Deldoul	16_2	Foggaret Ezzoua	NA	0.285714	0.027027	334.3804
14_5	Ghiat	16_2	Foggaret Ezzoua	NA	0.285714	0.027027	NA
14_7	Tagouzi	16_2	Foggaret Ezzoua	NA	0.285714	0.027027	NA
15_02	Tmantit	16_2	Foggaret Ezzoua	NA	0.333333	0.027027	NA
15_1	Adgha	16_2	Foggaret Ezzoua	NA	0.333333	0.027027	NA
15_5	Mansor Bouda	16_2	Foggaret Ezzoua	NA	0.333333	0.027027	NA
15_6	Oued Aarossa	16_2	Foggaret Ezzoua	NA	0.333333	0.027027	NA
14_2	Alamellal	14_9	Timimoun - Aghlad	0.0156863	1	0.0271318	809.2827348
15_03	Tuat	6_1	Gueltates Afilal	0.0214286	0.222222	0.0272109	NA
16_1	El Barka	6_1	Gueltates Afilal	0	0.375	0.0273973	NA
1_2	Chott	17_5	Ouled Khedier	0.0144928	0.333333	0.0273973	728.6629997
13_1	Djanet	16_8	Tahtani	0.0149254	0.285714	0.0273973	1262.194016
10_4	El-Ateuf	14_2	Alamellal	0.0245614	0.25	0.0274914	273.5153575
12_2	Biskra - Ouled Djellal	9_1	Chott El Hodna	0.0239521	0.3	0.0275049	NA
11_4	Silet	15_7	Oued Aissa	0.0192308	0.333333	0.0275229	1431.191206
12_4	Biskra - Ain Ben Noui	15_4	Mahdia	0.0196078	0.25	0.0275229	451.8619039
11_5	Tamanrasset	12_4	Biskra - Ain Ben Noui	0.00724638	0.444444	0.0275862	1249.053067
10_1	Beni Isguene	12_5	Biskra - Tolga	0.0218978	0.222222	0.0275862	243.4808776
1_3	N'goussa	12_6	Biskra - El Ghrous	0.0230769	0.333333	0.0277078	266.6271068
10_2	Beriane	17_2	El Gsabi	0	0.333333	0.0277778	624.7625783
10_2	Beriane	15_04	Zaouiet Kounta	0	0.285714	0.0277778	706.6276155
11_2	Ideles	17_7	Tamtert	0	0.4	0.0277778	1041.754173
1_4	Ouargla	16_8	Tahtani	0	0.222222	0.0277778	458.9538011
10_7	Metlili	16_1	El Barka	0	0.333333	0.0277778	537.7710261
14_9	Timimoun - Aghlad	5_1	La Vallée d'Iherir	0	0.2	0.0277778	NA
11_4	Silet	18_1	El Golea (El Menia)	0.0147059	0.4	0.0277778	852.7747735
1_2	Chott	16_4	Hainoune	0.0149254	0.285714	0.0277778	543.9820542
10_7	Metlili	6_1	Gueltates Afilal	0.0153846	0.222222	0.0277778	NA
15_01	Tillilène	9_1	Chott El Hodna	0.0153846	0.222222	0.0277778	NA
10_3	Bounoura	12_5	Biskra - Tolga	0.02	0.222222	0.0277778	250.3624224
15_4	Mahdia	16_7	In Salah	0.0215827	0.333333	0.0277778	829.3212805
1_3	N'goussa	9_1	Chott El Hodna	0.0220588	0.3	0.0277778	315.6718579
15_8	Oued Hadj Mamou	17_6	Taghit	0.00714286	0.8	0.027972	497.8851329
15_8	Oued Hadj Mamou	16_5	Igostene	0.0217391	0.333333	0.027972	855.9252614
12_4	Biskra - Ain Ben Noui	8_1	Réserve Naturelle du Lac de Réghaïa	0.0244898	0.166667	0.028	NA
14_6	Swani	17_1	Beni Abbes	0.0244898	0.333333	0.0281124	788.9000709
1_7	Sidi Khouiled	16_9	Foggaret El Arab	0.0151515	0.285714	0.028169	543.2176089
12_7	Biskra - M'Chouneche	18_1	El Golea (El Menia)	0.0174419	0.5	0.0282486	485.2018735
12_2	Biskra - Ouled Djellal	12_5	Biskra - Tolga	0.0175824	1	0.0282609	NA
10_3	Bounoura	16_9	Foggaret El Arab	0.02	0.285714	0.0283019	525.7764595
10_6	Melika	16_5	Igostene	0.02	0.285714	0.0283019	544.4968007
12_4	Biskra - Ain Ben Noui	16_2	Foggaret Ezzoua	0.020202	0.25	0.0283019	849.5201023
12_5	Biskra - Tolga	15_03	Tuat	0.020202	0.25	0.0283019	867.6534376
16_2	Foggaret Ezzoua	8_1	Réserve Naturelle du Lac de Réghaïa	0.0239234	0.25	0.0283019	NA
11_2	Ideles	15_8	Oued Hadj Mamou	0.0220588	0.333333	0.0283688	1327.00369
10_6	Melika	6_1	Gueltates Afilal	0.0225564	0.2	0.0283688	NA
10_2	Beriane	2_1	Oasis de Tamantit et Sid Ahmed Timmi	0	0.2	0.0285714	NA
3_1	Tiout	5_1	La Vallée d'Iherir	0	0.166667	0.0285714	1119.047688
17_4	Kerzaz	17_6	Taghit	0	0.333333	0.0285714	156.3948906
10_2	Beriane	15_3	Fenoughil	0	0.285714	0.0285714	678.524651
14_02	Timimoun - Oasis de Ouled Saïd	16_6	In Ghar	0	0.285714	0.0285714	291.1157027
10_7	Metlili	11_2	Ideles	0	0.333333	0.0285714	911.9240982
1_4	Ouargla	11_4	Silet	0	0.222222	0.0285714	992.3286099
11_4	Silet	17_6	Taghit	0	0.285714	0.0285714	1103.603505
14_01	Timimoun - Kali	16_6	In Ghar	0	0.285714	0.0285714	296.2918254
14_6	Swani	5_1	La Vallée d'Iherir	0	0.2	0.0285714	NA
16_8	Tahtani	17_7	Tamtert	0	0.4	0.0285714	401.8935109
1_4	Ouargla	12_7	Biskra - M'Chouneche	0.0075188	0.444444	0.0285714	254.5187181
17_3	Igli	9_1	Chott El Hodna	0.015873	0.333333	0.0285714	NA
15_7	Oued Aissa	16_9	Foggaret El Arab	0.02	0.333333	0.0285714	939.2268056
1_6	Said Otba	17_3	Igli	0.02	0.428571	0.0285714	814.7329479
10_7	Metlili	16_3	Foukani	0.02	0.333333	0.0285714	314.0345264
12_1	Biskra	16_5	Igostene	0.0263158	0.2	0.0285714	830.5821828
10_6	Melika	11_2	Ideles	0.0204082	0.285714	0.0288462	927.9406528
12_1	Biskra	17_4	Kerzaz	0.0235294	0.375	0.0289017	924.6077854
12_7	Biskra - M'Chouneche	15_2	Adrar	0.00775194	0.363636	0.0289855	895.4583396
10_4	El-Ateuf	5_1	La Vallée d'Iherir	0.0153846	0.2	0.0289855	NA
1_5	Rouissat	16_9	Foggaret El Arab	0.015625	0.285714	0.0289855	536.4005162
10_7	Metlili	12_7	Biskra - M'Chouneche	0.0229008	0.25	0.0289855	303.5392896
11_2	Ideles	12_7	Biskra - M'Chouneche	0.0229008	0.25	0.0289855	1118.553767
14_9	Timimoun - Aghlad	8_1	Réserve Naturelle du Lac de Réghaïa	0.0245098	0.2	0.0289855	NA
14_9	Timimoun - Aghlad	7_1	Les Gueltates d'Issakarassene	0.0236686	0.2	0.0290698	NA
16_3	Foukani	17_4	Kerzaz	0.020202	0.4	0.0291262	408.6089958
10_5	Ghardaia	6_1	Gueltates Afilal	0.025641	0.230769	0.0291262	NA
12_6	Biskra - El Ghrous	14_6	Swani	0.0267857	0.222222	0.0291545	232.9376399
10_2	Beriane	16_6	In Ghar	0	0.285714	0.0294118	614.8098766
10_2	Beriane	14_03	Tinerkouk	0	0.25	0.0294118	449.3103516
10_2	Beriane	16_4	Hainoune	0	0.285714	0.0294118	568.3968763
11_2	Ideles	16_8	Tahtani	0	0.333333	0.0294118	1088.12421
11_4	Silet	16_1	El Barka	0	0.333333	0.0294118	531.3434488
11_4	Silet	17_7	Tamtert	0	0.4	0.0294118	1023.071506
14_6	Swani	17_2	El Gsabi	0	0.333333	0.0294118	716.722945
15_2	Adrar	16_8	Tahtani	0	0.181818	0.0294118	505.5231982
18_1	El Golea (El Menia)	4_1	Chott Merrouane et Oued Khrouf	0.0102041	0.6	0.0294118	NA
13_1	Djanet	4_1	Chott Merrouane et Oued Khrouf	0.0104167	0.428571	0.0294118	NA
13_1	Djanet	16_9	Foggaret El Arab	0.016129	0.285714	0.0294118	756.7845125
10_5	Ghardaia	17_7	Tamtert	0.0184049	0.333333	0.0294118	640.8135791
1_2	Chott	16_2	Foggaret Ezzoua	0.0206186	0.285714	0.0294118	559.2216771
10_3	Bounoura	17_3	Igli	0.0208333	0.25	0.0294118	650.410052
10_5	Ghardaia	16_1	El Barka	0.0248447	0.181818	0.0294118	558.8375728
11_1	Abelassa	14_02	Timimoun - Oasis de Ouled Saïd	NA	0.285714	0.0294118	NA
11_1	Abelassa	14_01	Timimoun - Kali	NA	0.285714	0.0294118	NA
1_3	N'goussa	16_3	Foukani	0.0245399	0.25	0.0295858	494.0503903
11_4	Silet	17_1	Beni Abbes	0.0258621	0.4	0.029661	1057.925892
14_1	Ajdir	15_7	Oued Aissa	0	0.8	0.029703	851.8293922
11_3	In Amguel	15_03	Tuat	0.0208333	0.333333	0.029703	491.62996
12_7	Biskra - M'Chouneche	14_8	Timimoun	0.0248447	0.222222	0.0297619	767.4819821
10_4	El-Ateuf	2_1	Oasis de Tamantit et Sid Ahmed Timmi	0.015873	0.2	0.0298507	NA
12_4	Biskra - Ain Ben Noui	9_1	Chott El Hodna	0.015873	0.3	0.0298507	NA
10_4	El-Ateuf	17_5	Ouled Khedier	0.016129	0.333333	0.0298507	630.7084151
2_1	Oasis de Tamantit et Sid Ahmed Timmi	9_1	Chott El Hodna	0.016129	0.142857	0.0298507	886.8577858
1_7	Sidi Khouiled	14_1	Ajdir	0.016129	0.428571	0.0298507	647.3823398
10_4	El-Ateuf	15_3	Fenoughil	0.0163934	0.285714	0.0298507	719.1881178
10_4	El-Ateuf	12_4	Biskra - Ain Ben Noui	0.0238095	0.222222	0.0298507	330.4128519
13_1	Djanet	8_1	Réserve Naturelle du Lac de Réghaïa	0.026087	0.2	0.0299145	NA
1_3	N'goussa	16_1	El Barka	0.0212766	0.25	0.03	592.6182989
11_5	Tamanrasset	15_7	Oued Aissa	0.0251572	0.222222	0.0301205	1423.82576
1_1	Beni Thour	4_1	Chott Merrouane et Oued Khrouf	0.0220264	0.428571	0.0301724	212.2446674
2_1	Oasis de Tamantit et Sid Ahmed Timmi	3_1	Tiout	0	0.166667	0.030303	522.3668971
15_04	Zaouiet Kounta	15_7	Oued Aissa	0	1	0.030303	1047.422194
12_5	Biskra - Tolga	17_6	Taghit	0	0.222222	0.030303	827.5067634
11_2	Ideles	17_4	Kerzaz	0	0.4	0.030303	972.1896264
16_9	Foggaret El Arab	6_1	Gueltates Afilal	0	0.375	0.030303	NA
10_7	Metlili	11_4	Silet	0	0.333333	0.030303	1008.887457
14_6	Swani	17_5	Ouled Khedier	0	0.333333	0.030303	715.2716192
14_6	Swani	2_1	Oasis de Tamantit et Sid Ahmed Timmi	0	0.2	0.030303	NA
14_9	Timimoun - Aghlad	16_6	In Ghar	0	0.285714	0.030303	296.4401206
14_8	Timimoun	17_7	Tamtert	0.016129	0.333333	0.030303	234.581395
10_4	El-Ateuf	16_4	Hainoune	0.0166667	0.285714	0.030303	661.2737045
13_1	Djanet	15_01	Tillilène	0.0166667	0.285714	0.030303	1080.153587
1_3	N'goussa	10_7	Metlili	0.0215054	0.25	0.030303	180.6523511
1_3	N'goussa	11_2	Ideles	0.0215054	0.25	0.030303	866.0948704
10_2	Beriane	14_4	Deldoul	NA	0.25	0.030303	566.0114659
10_2	Beriane	11_1	Abelassa	NA	0.285714	0.030303	NA
10_2	Beriane	14_5	Ghiat	NA	0.25	0.030303	NA
10_2	Beriane	14_7	Tagouzi	NA	0.25	0.030303	NA
10_2	Beriane	15_02	Tmantit	NA	0.285714	0.030303	NA
10_2	Beriane	15_1	Adgha	NA	0.285714	0.030303	NA
10_2	Beriane	15_5	Mansor Bouda	NA	0.285714	0.030303	NA
10_2	Beriane	15_6	Oued Aarossa	NA	0.285714	0.030303	NA
10_5	Ghardaia	4_1	Chott Merrouane et Oued Khrouf	0.015873	0.4	0.0304569	NA
14_3	Aougourt	15_7	Oued Aissa	0	0.8	0.0306122	886.446771
15_03	Tuat	15_04	Zaouiet Kounta	0	1	0.0306122	50.29386218
15_7	Oued Aissa	17_5	Ouled Khedier	0.0212766	0.4	0.0306122	913.7362806
15_03	Tuat	17_2	El Gsabi	0.0212766	0.4	0.0306122	179.7776266
12_1	Biskra	14_9	Timimoun - Aghlad	0.02849	0.3	0.0306407	794.4171704
12_1	Biskra	14_6	Swani	0.0285714	0.3	0.0307263	230.2251021
1_7	Sidi Khouiled	17_2	El Gsabi	0.0163934	0.333333	0.0307692	731.8028281
11_3	In Amguel	18_1	El Golea (El Menia)	0.0163934	0.4	0.0307692	625.7122196
14_01	Timimoun - Kali	16_2	Foggaret Ezzoua	0.0166667	0.285714	0.0307692	351.7867675
14_02	Timimoun - Oasis de Ouled Saïd	16_2	Foggaret Ezzoua	0.0166667	0.285714	0.0307692	345.0612894
16_5	Igostene	4_1	Chott Merrouane et Oued Khrouf	0.0169492	0.285714	0.0307692	NA
12_4	Biskra - Ain Ben Noui	15_8	Oued Hadj Mamou	0.0265957	0.25	0.0307692	621.2761422
10_2	Beriane	12_3	Biskra - Sidi Okba	0.025974	0.222222	0.0308642	242.3589939
14_3	Aougourt	15_03	Tuat	0	0.8	0.0309278	112.1177435
15_03	Tuat	15_9	Reggane	0	1	0.0309278	298.0043346
16_7	In Salah	6_1	Gueltates Afilal	0.0193548	0.375	0.0310559	NA
17_4	Kerzaz	8_1	Réserve Naturelle du Lac de Réghaïa	0.026178	0.333333	0.0310881	NA
17_7	Tamtert	4_1	Chott Merrouane et Oued Khrouf	0	0.6	0.03125	NA
16_6	In Ghar	3_1	Tiout	0	0.25	0.03125	NA
11_4	Silet	16_8	Tahtani	0	0.333333	0.03125	1138.836403
14_6	Swani	16_6	In Ghar	0	0.285714	0.03125	648.0402824
16_4	Hainoune	3_1	Tiout	0	0.25	0.03125	NA
16_8	Tahtani	17_4	Kerzaz	0	0.4	0.03125	408.6089958
15_3	Fenoughil	15_8	Oued Hadj Mamou	0.008	1	0.03125	774.5683108
1_2	Chott	3_1	Tiout	0.0111111	0.375	0.03125	503.9572678
12_4	Biskra - Ain Ben Noui	18_1	El Golea (El Menia)	0.0162602	0.5	0.03125	540.4940659
12_4	Biskra - Ain Ben Noui	13_1	Djanet	0.0165289	0.375	0.03125	1118.234407
1_7	Sidi Khouiled	17_5	Ouled Khedier	0.0166667	0.333333	0.03125	732.245957
17_3	Igli	18_1	El Golea (El Menia)	0.0166667	0.333333	0.03125	543.1329641
13_1	Djanet	17_3	Igli	0.0172414	0.25	0.03125	1378.783495
15_01	Tillilène	6_1	Gueltates Afilal	0.0175439	0.222222	0.03125	NA
14_4	Deldoul	15_7	Oued Aissa	NA	0.8	0.03125	890.8984552
11_1	Abelassa	14_9	Timimoun - Aghlad	NA	0.285714	0.03125	NA
14_5	Ghiat	15_7	Oued Aissa	NA	0.8	0.03125	NA
14_7	Tagouzi	15_7	Oued Aissa	NA	0.8	0.03125	NA
15_02	Tmantit	15_7	Oued Aissa	NA	1	0.03125	NA
15_1	Adgha	15_7	Oued Aissa	NA	1	0.03125	NA
15_5	Mansor Bouda	15_7	Oued Aissa	NA	1	0.03125	NA
15_6	Oued Aarossa	15_7	Oued Aissa	NA	1	0.03125	NA
4_1	Chott Merrouane et Oued Khrouf	8_1	Réserve Naturelle du Lac de Réghaïa	0.0273973	0.2	0.0313901	404.3778795
10_1	Beni Isguene	3_1	Tiout	0.0264901	0.222222	0.0314465	NA
14_03	Tinerkouk	15_8	Oued Hadj Mamou	0.00806452	0.8	0.0314961	563.6597888
15_7	Oued Aissa	16_2	Foggaret Ezzoua	0.0245902	0.333333	0.0314961	956.6617386
14_4	Deldoul	15_03	Tuat	NA	0.8	0.0315789	118.9791856
14_5	Ghiat	15_03	Tuat	NA	0.8	0.0315789	NA
14_7	Tagouzi	15_03	Tuat	NA	0.8	0.0315789	NA
15_02	Tmantit	15_03	Tuat	NA	1	0.0315789	NA
15_03	Tuat	15_1	Adgha	NA	1	0.0315789	NA
15_03	Tuat	15_5	Mansor Bouda	NA	1	0.0315789	NA
15_03	Tuat	15_6	Oued Aarossa	NA	1	0.0315789	NA
17_4	Kerzaz	7_1	Les Gueltates d'Issakarassene	0.025641	0.333333	0.0316456	NA
12_2	Biskra - Ouled Djellal	14_9	Timimoun - Aghlad	0.0299786	0.222222	0.0316456	784.4775958
1_5	Rouissat	17_2	El Gsabi	0.0169492	0.333333	0.031746	724.2462583
1_7	Sidi Khouiled	16_4	Hainoune	0.0172414	0.285714	0.031746	546.1650823
11_4	Silet	14_8	Timimoun	0.0172414	0.285714	0.031746	833.111102
14_9	Timimoun - Aghlad	16_2	Foggaret Ezzoua	0.0172414	0.285714	0.031746	351.8376889
10_6	Melika	14_2	Alamellal	0.0292208	0.25	0.0318471	379.1665353
12_3	Biskra - Sidi Okba	13_1	Djanet	0.0220994	0.375	0.0319149	1125.648733
10_6	Melika	17_3	Igli	0.0227273	0.25	0.0319149	659.5363643
1_6	Said Otba	14_6	Swani	0.025	0.428571	0.032	78.83144478
16_9	Foggaret El Arab	17_6	Taghit	0	0.285714	0.0322581	623.768613
1_4	Ouargla	16_9	Foggaret El Arab	0	0.222222	0.0322581	539.1351665
11_4	Silet	17_4	Kerzaz	0	0.4	0.0322581	953.5961198
1_5	Rouissat	17_5	Ouled Khedier	0.0172414	0.333333	0.0322581	724.7209391
15_4	Mahdia	18_1	El Golea (El Menia)	0.0224719	0.4	0.0322581	489.8936237
1_7	Sidi Khouiled	16_2	Foggaret Ezzoua	0.0227273	0.285714	0.0322581	561.410589
14_01	Timimoun - Kali	9_1	Chott El Hodna	0.0232558	0.333333	0.0322581	NA
11_1	Abelassa	3_1	Tiout	NA	0.25	0.0322581	NA
11_1	Abelassa	14_6	Swani	NA	0.285714	0.0322581	NA
1_4	Ouargla	12_2	Biskra - Ouled Djellal	0.0262582	0.444444	0.0323276	267.5349363
1_3	N'goussa	14_2	Alamellal	0.029703	0.375	0.0323625	419.5029054
15_4	Mahdia	8_1	Réserve Naturelle du Lac de Réghaïa	0.028436	0.25	0.0327103	NA
14_2	Alamellal	14_8	Timimoun	0.0220588	1	0.0327273	820.274228
17_4	Kerzaz	4_1	Chott Merrouane et Oued Khrouf	0	0.6	0.0327869	NA
15_9	Reggane	18_1	El Golea (El Menia)	0.0175439	0.4	0.0327869	571.0575626
14_3	Aougourt	18_1	El Golea (El Menia)	0.0175439	0.333333	0.0327869	332.6081678
5_1	La Vallée d'Iherir	6_1	Gueltates Afilal	0.0178571	0.142857	0.0327869	368.0149792
1_5	Rouissat	16_4	Hainoune	0.0178571	0.285714	0.0327869	539.3631177
13_1	Djanet	14_3	Aougourt	0.0181818	0.25	0.0327869	1055.908793
11_4	Silet	16_7	In Salah	0.025641	0.333333	0.0327869	531.027272
10_3	Bounoura	3_1	Tiout	0.0263158	0.222222	0.0327869	NA
14_2	Alamellal	16_7	In Salah	0.0303951	0.285714	0.0329341	932.5989322
1_4	Ouargla	12_4	Biskra - Ain Ben Noui	0	0.444444	0.032967	292.3077017
1_5	Rouissat	16_2	Foggaret Ezzoua	0.0232558	0.285714	0.032967	554.6016556
1_3	N'goussa	15_01	Tillilène	0.0235294	0.25	0.032967	726.4889148
12_7	Biskra - M'Chouneche	15_03	Tuat	0.0292683	0.25	0.0330189	907.2710071
14_6	Swani	15_8	Oued Hadj Mamou	0.0135135	0.8	0.0331126	570.0039545
1_4	Ouargla	12_3	Biskra - Sidi Okba	0.0138889	0.444444	0.0331126	250.7956848
12_6	Biskra - El Ghrous	14_8	Timimoun	0.0310734	0.222222	0.033241	812.1193327
16_9	Foggaret El Arab	17_7	Tamtert	0	0.4	0.0333333	563.9905072
12_5	Biskra - Tolga	16_8	Tahtani	0	0.25	0.0333333	491.1626769
14_6	Swani	15_03	Tuat	0.00854701	0.8	0.0333333	724.6105011
16_4	Hainoune	18_1	El Golea (El Menia)	0.0178571	0.4	0.0333333	336.8700224
13_1	Djanet	16_4	Hainoune	0.0185185	0.285714	0.0333333	754.8085072
13_1	Djanet	16_2	Foggaret Ezzoua	0.0238095	0.285714	0.0333333	757.7754083
10_4	El-Ateuf	3_1	Tiout	0.0243902	0.222222	0.0333333	NA
10_6	Melika	16_2	Foggaret Ezzoua	0.0263158	0.285714	0.0333333	546.7172409
12_5	Biskra - Tolga	16_7	In Salah	0.0265487	0.25	0.0333333	781.4534298
1_4	Ouargla	17_1	Beni Abbes	0.025641	0.428571	0.0334728	779.2046051
16_5	Igostene	17_1	Beni Abbes	0.0297872	0.4	0.0334728	585.3217062
13_1	Djanet	15_8	Oued Hadj Mamou	0.0289017	0.285714	0.0335196	1474.296168
12_3	Biskra - Sidi Okba	15_2	Adrar	0.0142857	0.363636	0.033557	887.1846142
10_1	Beni Isguene	17_7	Tamtert	0.0277778	0.333333	0.033557	642.2157895
13_1	Djanet	15_7	Oued Aissa	0.027972	0.285714	0.033557	1348.709434
10_1	Beni Isguene	16_1	El Barka	0.027972	0.285714	0.033557	557.7284793
12_7	Biskra - M'Chouneche	14_9	Timimoun - Aghlad	0.028169	0.222222	0.033557	758.9877995
16_3	Foukani	9_1	Chott El Hodna	0.028169	0.222222	0.033557	NA
12_4	Biskra - Ain Ben Noui	14_8	Timimoun	0.0267857	0.222222	0.0336134	830.0265747
12_7	Biskra - M'Chouneche	3_1	Tiout	0.0141844	0.5	0.0337838	NA
13_1	Djanet	15_03	Tuat	0.028169	0.285714	0.0337838	1047.717265
10_2	Beriane	8_1	Réserve Naturelle du Lac de Réghaïa	0.0295567	0.2	0.0338164	NA
12_3	Biskra - Sidi Okba	4_1	Chott Merrouane et Oued Khrouf	0.0175439	0.571429	0.0338983	NA
14_8	Timimoun	16_9	Foggaret El Arab	0.0185185	0.285714	0.0338983	337.1709498
18_1	El Golea (El Menia)	9_1	Chott El Hodna	0.0267857	0.25	0.0338983	NA
11_1	Abelassa	13_1	Djanet	NA	0.5	0.0338983	NA
1_3	N'goussa	12_1	Biskra	0.0298507	0.4	0.0341463	267.8623436
1_1	Beni Thour	16_5	Igostene	0.03	0.285714	0.0341463	558.2701994
10_3	Bounoura	14_2	Alamellal	0.031746	0.25	0.0342679	382.82182
11_5	Tamanrasset	12_3	Biskra - Sidi Okba	0.0203046	0.444444	0.0343137	1226.247861
1_1	Beni Thour	17_7	Tamtert	0.03	0.333333	0.0343137	788.6151454
7_1	Les Gueltates d'Issakarassene	9_1	Chott El Hodna	0.0301508	0.142857	0.0343137	1328.45262
1_1	Beni Thour	16_1	El Barka	0.0301508	0.285714	0.0343137	578.0711018
11_2	Ideles	16_9	Foggaret El Arab	0	0.333333	0.0344828	496.1902056
16_6	In Ghar	6_1	Gueltates Afilal	0	0.375	0.0344828	NA
10_7	Metlili	16_9	Foggaret El Arab	0	0.333333	0.0344828	508.8298369
1_4	Ouargla	15_01	Tillilène	0	0.222222	0.0344828	700.1127776
15_01	Tillilène	16_5	Igostene	0	0.333333	0.0344828	310.0013883
16_4	Hainoune	6_1	Gueltates Afilal	0	0.375	0.0344828	NA
1_7	Sidi Khouiled	3_1	Tiout	0.0123457	0.375	0.0344828	507.5218747
1_2	Chott	16_5	Igostene	0.0243902	0.285714	0.0344828	562.0819238
14_2	Alamellal	15_03	Tuat	0.0253165	0.8	0.0344828	975.7329238
1_1	Beni Thour	15_2	Adrar	0.025641	0.4	0.0344828	708.2721428
1_6	Said Otba	16_5	Igostene	0.027027	0.285714	0.0344828	559.9650008
1_3	N'goussa	15_7	Oued Aissa	0.0297619	0.25	0.0344828	458.5404325
7_1	Les Gueltates d'Issakarassene	8_1	Réserve Naturelle du Lac de Réghaïa	0.0314465	1	0.0344828	1484.660217
12_7	Biskra - M'Chouneche	14_2	Alamellal	0.0323529	0.222222	0.0345821	188.7263313
11_3	In Amguel	16_7	In Salah	0.0272727	0.333333	0.0347826	293.4390351
1_6	Said Otba	16_1	El Barka	0.0272727	0.285714	0.0347826	579.7107216
16_9	Foggaret El Arab	4_1	Chott Merrouane et Oued Khrouf	0.0196078	0.285714	0.0350877	NA
1_6	Said Otba	12_3	Biskra - Sidi Okba	0.027027	0.375	0.0350877	267.6937456
1_6	Said Otba	10_7	Metlili	0.0275229	0.285714	0.0350877	184.9187546
10_6	Melika	3_1	Tiout	0.0283019	0.222222	0.0350877	NA
1_2	Chott	12_3	Biskra - Sidi Okba	0.0259067	0.375	0.0351759	268.3403601
1_5	Rouissat	3_1	Tiout	0.0126582	0.375	0.0352941	501.9732155
1_4	Ouargla	10_5	Ghardaia	0.0186335	0.454545	0.0352941	140.7504216
14_02	Timimoun - Oasis de Ouled Saïd	6_1	Gueltates Afilal	0.025641	0.333333	0.0352941	NA
14_01	Timimoun - Kali	6_1	Gueltates Afilal	0.025641	0.333333	0.0352941	NA
1_4	Ouargla	10_3	Bounoura	0.0285714	0.2	0.0353982	147.6138866
16_3	Foukani	6_1	Gueltates Afilal	0.0222222	0.375	0.035461	NA
15_8	Oued Hadj Mamou	16_1	El Barka	0.0294118	0.333333	0.035461	857.8698069
1_1	Beni Thour	16_9	Foggaret El Arab	0.03125	0.285714	0.035533	537.2723069
17_1	Beni Abbes	9_1	Chott El Hodna	0.0327273	0.25	0.0355872	NA
1_4	Ouargla	11_3	In Amguel	0	0.222222	0.0357143	793.3617558
11_3	In Amguel	16_5	Igostene	0	0.333333	0.0357143	293.5163354
15_01	Tillilène	17_7	Tamtert	0	0.4	0.0357143	270.5735223
15_7	Oued Aissa	17_6	Taghit	0.00917431	0.8	0.0357143	861.5104559
18_1	El Golea (El Menia)	3_1	Tiout	0.0126582	0.5	0.0357143	NA
13_1	Djanet	3_1	Tiout	0.012987	0.375	0.0357143	NA
15_4	Mahdia	16_5	Igostene	0.0196078	0.333333	0.0357143	824.9580477
1_4	Ouargla	15_4	Mahdia	0.0204082	0.222222	0.0357143	464.6062291
1_6	Said Otba	12_4	Biskra - Ain Ben Noui	0.0246914	0.375	0.0357143	298.6752683
14_6	Swani	18_1	El Golea (El Menia)	0.025	0.333333	0.0357143	297.2334077
16_7	In Salah	9_1	Chott El Hodna	0.0310559	0.222222	0.0357143	NA
15_7	Oued Aissa	16_1	El Barka	0.0283019	0.333333	0.036036	966.989521
12_2	Biskra - Ouled Djellal	3_1	Tiout	0.0301724	0.5	0.0360934	NA
1_2	Chott	11_4	Silet	0.025641	0.285714	0.0361446	975.6312166
14_9	Timimoun - Aghlad	6_1	Gueltates Afilal	0.0263158	0.333333	0.0361446	NA
12_2	Biskra - Ouled Djellal	6_1	Gueltates Afilal	0.0348361	0.181818	0.0362173	NA
12_3	Biskra - Sidi Okba	14_2	Alamellal	0.034188	0.222222	0.0363128	184.9174154
15_4	Mahdia	16_1	El Barka	0.02	0.333333	0.0363636	831.7746805
15_03	Tuat	16_1	El Barka	0.0285714	0.333333	0.0363636	258.7859057
17_1	Beni Abbes	3_1	Tiout	0.0289256	0.5	0.0364372	NA
1_1	Beni Thour	9_1	Chott El Hodna	0.0333333	0.333333	0.0364372	334.8966835
11_5	Tamanrasset	12_7	Biskra - M'Chouneche	0.0216216	0.444444	0.0364583	1228.335296
14_02	Timimoun - Oasis de Ouled Saïd	16_7	In Salah	0.030303	0.285714	0.0364964	323.8122162
10_5	Ghardaia	12_5	Biskra - Tolga	0.0193548	0.363636	0.0365854	243.5326345
3_1	Tiout	6_1	Gueltates Afilal	0.0273973	0.181818	0.0365854	1142.320508
12_1	Biskra	6_1	Gueltates Afilal	0.0349462	0.25	0.0366492	NA
1_3	N'goussa	3_1	Tiout	0.0196078	0.333333	0.0366972	494.0503903
12_5	Biskra - Tolga	12_6	Biskra - El Ghrous	0.0218069	1	0.0368098	92.15487332
1_7	Sidi Khouiled	12_3	Biskra - Sidi Okba	0.0271739	0.375	0.0368421	268.0804635
11_3	In Amguel	17_7	Tamtert	0	0.4	0.037037	795.393589
1_4	Ouargla	17_3	Igli	0	0.333333	0.037037	782.1005224
1_4	Ouargla	14_1	Ajdir	0	0.333333	0.037037	613.9230303
11_2	Ideles	15_01	Tillilène	0	0.333333	0.037037	779.3130149
11_3	In Amguel	16_1	El Barka	0	0.333333	0.037037	293.5247876
11_4	Silet	16_9	Foggaret El Arab	0	0.333333	0.037037	532.8993446
14_1	Ajdir	16_5	Igostene	0	0.285714	0.037037	374.0969393
16_5	Igostene	17_3	Igli	0	0.285714	0.037037	611.7832692
14_8	Timimoun	5_1	La Vallée d'Iherir	0.0196078	0.2	0.037037	NA
11_2	Ideles	15_4	Mahdia	0.0204082	0.333333	0.037037	1262.7884
10_4	El-Ateuf	16_5	Igostene	0.0266667	0.285714	0.037037	670.0566748
12_4	Biskra - Ain Ben Noui	15_01	Tillilène	0.027027	0.25	0.037037	965.5031223
15_7	Oued Aissa	17_4	Kerzaz	0.0288462	0.4	0.037037	921.6713942
12_7	Biskra - M'Chouneche	8_1	Réserve Naturelle du Lac de Réghaïa	0.0343643	0.166667	0.0371622	NA
1_5	Rouissat	12_3	Biskra - Sidi Okba	0.0274725	0.375	0.037234	272.0241923
11_4	Silet	15_03	Tuat	0.0294118	0.333333	0.0373832	717.3111334
10_4	El-Ateuf	4_1	Chott Merrouane et Oued Khrouf	0.03	0.25	0.0373832	NA
16_1	El Barka	7_1	Les Gueltates d'Issakarassene	0.0318471	0.25	0.0375	NA
10_5	Ghardaia	15_01	Tillilène	0.0331126	0.181818	0.0375	622.3744332
17_1	Beni Abbes	17_6	Taghit	0.034188	0.333333	0.0378151	76.66672113
8_1	Réserve Naturelle du Lac de Réghaïa	9_1	Chott El Hodna	0.0343348	0.142857	0.0378151	197.7696774
10_4	El-Ateuf	11_2	Ideles	0.0273973	0.285714	0.0379747	1076.569921
10_7	Metlili	9_1	Chott El Hodna	0.0277778	0.222222	0.0379747	NA
1_6	Said Otba	9_1	Chott El Hodna	0.0331126	0.333333	0.0379747	332.2446565
10_2	Beriane	12_6	Biskra - El Ghrous	0.0359281	0.222222	0.0380117	295.5664495
12_6	Biskra - El Ghrous	18_1	El Golea (El Menia)	0.0330579	0.5	0.0380435	522.3452854
1_4	Ouargla	10_6	Melika	0.0309278	0.2	0.0380952	139.2814526
12_1	Biskra	12_5	Biskra - Tolga	0.0238806	0.75	0.0381232	78.09154635
10_7	Metlili	17_1	Beni Abbes	0.0344828	0.4	0.0381356	644.6408352
14_2	Alamellal	9_1	Chott El Hodna	0.0355872	0.333333	0.0381944	NA
11_4	Silet	7_1	Les Gueltates d'Issakarassene	0.0324675	0.25	0.0382166	NA
1_6	Said Otba	16_3	Foukani	0.0337079	0.285714	0.0382514	498.9356168
12_6	Biskra - El Ghrous	6_1	Gueltates Afilal	0.0364146	0.181818	0.0382514	NA
12_7	Biskra - M'Chouneche	7_1	Les Gueltates d'Issakarassene	0.0351562	0.166667	0.0383142	NA
17_3	Igli	17_7	Tamtert	0	0.333333	0.0384615	66.82491468
17_6	Taghit	5_1	La Vallée d'Iherir	0	0.2	0.0384615	NA
10_7	Metlili	11_3	In Amguel	0	0.333333	0.0384615	791.3387229
1_4	Ouargla	5_1	La Vallée d'Iherir	0	0.142857	0.0384615	784.9377963
14_1	Ajdir	16_1	El Barka	0	0.285714	0.0384615	361.6040032
14_1	Ajdir	17_7	Tamtert	0	0.333333	0.0384615	183.5570209
15_01	Tillilène	16_8	Tahtani	0	0.333333	0.0384615	514.2037519
16_1	El Barka	17_3	Igli	0	0.285714	0.0384615	597.5411702
16_5	Igostene	5_1	La Vallée d'Iherir	0	0.25	0.0384615	NA
15_8	Oued Hadj Mamou	17_3	Igli	0.015748	0.8	0.0384615	548.3741907
17_1	Beni Abbes	17_4	Kerzaz	0.0301724	1	0.0384615	105.2551225
15_2	Adrar	16_3	Foukani	0.0315789	0.181818	0.0384615	505.5231982
10_5	Ghardaia	14_02	Timimoun - Oasis de Ouled Saïd	0.0348837	0.272727	0.038674	471.9795824
1_2	Chott	9_1	Chott El Hodna	0.0327869	0.333333	0.0387597	333.8310451
12_1	Biskra	16_2	Foggaret Ezzoua	0.0368272	0.2	0.0387812	829.6726167
1_2	Chott	16_3	Foukani	0.033557	0.285714	0.038961	503.9572678
10_6	Melika	12_7	Biskra - M'Chouneche	0.035533	0.222222	0.0390244	282.8715784
1_5	Rouissat	12_4	Biskra - Ain Ben Noui	0.0245902	0.375	0.0390625	302.2811645
17_2	El Gsabi	4_1	Chott Merrouane et Oued Khrouf	0	0.6	0.0392157	NA
11_2	Ideles	16_2	Foggaret Ezzoua	0.0217391	0.333333	0.0392157	489.151427
14_8	Timimoun	16_4	Hainoune	0.0217391	0.285714	0.0392157	339.8100654
15_2	Adrar	16_2	Foggaret Ezzoua	0.0238095	0.181818	0.0392157	320.6872208
12_4	Biskra - Ain Ben Noui	14_01	Timimoun - Kali	0.0315789	0.222222	0.0392157	822.4591017
10_5	Ghardaia	3_1	Tiout	0.0236686	0.363636	0.0393258	NA
15_03	Tuat	16_3	Foukani	0.0346821	0.333333	0.0393258	533.8207467
1_5	Rouissat	16_5	Igostene	0.028169	0.285714	0.0394737	557.4495355
10_2	Beriane	15_8	Oued Hadj Mamou	0.0342466	0.285714	0.0394737	455.1636648
12_3	Biskra - Sidi Okba	15_8	Oued Hadj Mamou	0.0365854	0.25	0.0395257	545.5502068
1_2	Chott	12_6	Biskra - El Ghrous	0.0348525	0.375	0.0395778	281.5899423
15_01	Tillilène	15_03	Tuat	0.0102041	1	0.039604	35.48586373
14_8	Timimoun	6_1	Gueltates Afilal	0.0319149	0.333333	0.039604	NA
17_5	Ouled Khedier	4_1	Chott Merrouane et Oued Khrouf	0	0.6	0.04	NA
17_2	El Gsabi	17_6	Taghit	0	0.333333	0.04	209.9087857
14_8	Timimoun	3_1	Tiout	0	0.571429	0.04	NA
11_2	Ideles	17_3	Igli	0	0.285714	0.04	1106.191191
1_4	Ouargla	15_04	Zaouiet Kounta	0	0.222222	0.04	741.8242323
10_7	Metlili	14_1	Ajdir	0	0.285714	0.04	496.3840229
11_2	Ideles	14_1	Ajdir	0	0.285714	0.04	873.5411427
11_3	In Amguel	16_8	Tahtani	0	0.333333	0.04	902.3335939
11_4	Silet	15_01	Tillilène	0	0.333333	0.04	752.6499106
16_1	El Barka	5_1	La Vallée d'Iherir	0	0.25	0.04	NA
16_5	Igostene	17_2	El Gsabi	0	0.4	0.04	424.2562561
11_5	Tamanrasset	3_1	Tiout	0.0107527	0.444444	0.04	NA
1_4	Ouargla	14_02	Timimoun - Oasis de Ouled Saïd	0.0232558	0.333333	0.04	565.4938161
1_4	Ouargla	14_01	Timimoun - Kali	0.0232558	0.333333	0.04	573.4672378
1_2	Chott	17_3	Igli	0.0285714	0.428571	0.04	819.5576785
13_1	Djanet	16_5	Igostene	0.0289855	0.285714	0.04	772.9910584
12_7	Biskra - M'Chouneche	13_1	Djanet	0.0297619	0.375	0.04	1123.824954
12_4	Biskra - Ain Ben Noui	14_9	Timimoun - Aghlad	0.0322581	0.222222	0.04	822.0284406
12_2	Biskra - Ouled Djellal	16_2	Foggaret Ezzoua	0.0384615	0.25	0.04	822.6128452
11_1	Abelassa	11_5	Tamanrasset	NA	0.571429	0.04	NA
12_1	Biskra	14_8	Timimoun	0.0382514	0.3	0.040107	802.6083207
10_1	Beni Isguene	12_7	Biskra - M'Chouneche	0.0373444	0.222222	0.0401606	283.076392
14_8	Timimoun	8_1	Réserve Naturelle du Lac de Réghaïa	0.0363636	0.2	0.0403587	NA
14_1	Ajdir	15_03	Tuat	0.0104167	0.8	0.040404	181.1558324
15_03	Tuat	17_3	Igli	0.0104167	0.8	0.040404	372.4547167
12_4	Biskra - Ain Ben Noui	14_6	Swani	0.0326087	0.222222	0.040404	250.7551123
10_6	Melika	12_5	Biskra - Tolga	0.032967	0.222222	0.040404	243.2441884
12_2	Biskra - Ouled Djellal	14_2	Alamellal	0.0393939	0.222222	0.0404798	201.6378925
13_1	Djanet	17_7	Tamtert	0.0142857	0.6	0.0405405	1319.707866
1_7	Sidi Khouiled	11_4	Silet	0.0289855	0.285714	0.0405405	976.3792923
13_1	Djanet	16_1	El Barka	0.0294118	0.285714	0.0405405	791.2362447
15_7	Oued Aissa	18_1	El Golea (El Menia)	0.0347222	0.4	0.0405405	610.5189661
1_7	Sidi Khouiled	12_6	Biskra - El Ghrous	0.0357143	0.375	0.0405405	280.4498167
14_2	Alamellal	17_1	Beni Abbes	0.0386364	0.333333	0.0405405	916.8626513
12_6	Biskra - El Ghrous	16_2	Foggaret Ezzoua	0.0384615	0.25	0.0405797	831.9314293
1_5	Rouissat	12_6	Biskra - El Ghrous	0.0359116	0.375	0.0407609	285.8403794
1_3	N'goussa	15_2	Adrar	0.0224719	0.363636	0.0408163	716.7812909
14_01	Timimoun - Kali	16_1	El Barka	0.0227273	0.285714	0.0408163	326.9632703
14_02	Timimoun - Oasis de Ouled Saïd	16_1	El Barka	0.0227273	0.285714	0.0408163	320.7756539
10_2	Beriane	17_6	Taghit	0.0232558	0.25	0.0408163	638.7280408
3_1	Tiout	4_1	Chott Merrouane et Oued Khrouf	0	0.571429	0.0410959	587.6444576
10_4	El-Ateuf	16_9	Foggaret El Arab	0.0298507	0.285714	0.0410959	657.5763565
15_3	Fenoughil	15_7	Oued Aissa	0.0106383	1	0.0412371	1013.130276
15_7	Oued Aissa	15_9	Reggane	0.0106383	1	0.0412371	1181.374285
12_6	Biskra - El Ghrous	3_1	Tiout	0.0331325	0.5	0.0412979	NA
1_7	Sidi Khouiled	16_3	Foukani	0.0357143	0.285714	0.0413793	507.5218747
12_7	Biskra - M'Chouneche	15_8	Oued Hadj Mamou	0.0384615	0.25	0.0414938	555.3184705
12_7	Biskra - M'Chouneche	17_1	Beni Abbes	0.0361446	0.5	0.041543	916.2184189
15_2	Adrar	5_1	La Vallée d'Iherir	0	0.111111	0.0416667	NA
15_04	Zaouiet Kounta	17_7	Tamtert	0	0.4	0.0416667	329.4012204
17_5	Ouled Khedier	17_6	Taghit	0	0.333333	0.0416667	193.3708766
17_6	Taghit	2_1	Oasis de Tamantit et Sid Ahmed Timmi	0	0.2	0.0416667	NA
10_7	Metlili	5_1	La Vallée d'Iherir	0	0.25	0.0416667	NA
11_2	Ideles	5_1	La Vallée d'Iherir	0	0.25	0.0416667	NA
11_3	In Amguel	17_4	Kerzaz	0	0.4	0.0416667	725.5755145
1_4	Ouargla	15_9	Reggane	0	0.222222	0.0416667	797.4158238
1_4	Ouargla	15_3	Fenoughil	0	0.222222	0.0416667	720.9727251
1_4	Ouargla	2_1	Oasis de Tamantit et Sid Ahmed Timmi	0	0.142857	0.0416667	670.0573001
1_4	Ouargla	14_3	Aougourt	0	0.333333	0.0416667	602.7847366
14_1	Ajdir	16_8	Tahtani	0	0.285714	0.0416667	361.993203
14_3	Aougourt	16_5	Igostene	0	0.285714	0.0416667	286.0885113
15_04	Zaouiet Kounta	16_1	El Barka	0	0.333333	0.0416667	274.9514738
15_9	Reggane	16_5	Igostene	0	0.333333	0.0416667	238.6795961
16_1	El Barka	17_2	El Gsabi	0	0.4	0.0416667	408.1823797
16_5	Igostene	17_5	Ouled Khedier	0	0.4	0.0416667	437.35962
14_03	Tinerkouk	15_7	Oued Aissa	0.0107527	0.8	0.0416667	775.2491882
15_03	Tuat	15_3	Fenoughil	0.0107527	1	0.0416667	32.00371966
14_6	Swani	15_7	Oued Aissa	0.017094	0.8	0.0416667	400.1488909
10_7	Metlili	14_02	Timimoun - Oasis de Ouled Saïd	0.0232558	0.285714	0.0416667	453.1168912
11_2	Ideles	14_02	Timimoun - Oasis de Ouled Saïd	0.0232558	0.285714	0.0416667	833.0754195
11_2	Ideles	14_01	Timimoun - Kali	0.0232558	0.285714	0.0416667	839.3808891
1_5	Rouissat	11_4	Silet	0.0298507	0.285714	0.0416667	971.6409647
15_01	Tillilène	16_3	Foukani	0.032967	0.333333	0.0416667	514.2037519
1_3	N'goussa	11_4	Silet	0.0333333	0.25	0.0416667	991.9648522
1_7	Sidi Khouiled	9_1	Chott El Hodna	0.0353982	0.333333	0.0416667	334.2702065
10_6	Melika	12_3	Biskra - Sidi Okba	0.0384615	0.222222	0.0416667	274.8399046
1_1	Beni Thour	14_02	Timimoun - Oasis de Ouled Saïd	0.0380952	0.428571	0.0418605	589.3288978
15_03	Tuat	3_1	Tiout	0.0175439	0.666667	0.0420168	NA
14_03	Tinerkouk	15_03	Tuat	0.0108696	0.8	0.0421053	223.6781447
1_2	Chott	14_6	Swani	0.0333333	0.428571	0.0421053	82.0219733
10_4	El-Ateuf	16_2	Foggaret Ezzoua	0.0337079	0.285714	0.0421053	674.3153745
13_1	Djanet	16_3	Foukani	0.0367647	0.285714	0.0422535	1262.194016
10_1	Beni Isguene	14_2	Alamellal	0.0401146	0.25	0.0422535	380.0013639
10_1	Beni Isguene	12_3	Biskra - Sidi Okba	0.0396825	0.222222	0.0423077	275.0766531
1_5	Rouissat	9_1	Chott El Hodna	0.036036	0.333333	0.0423729	336.9142587
10_3	Bounoura	12_7	Biskra - M'Chouneche	0.0392157	0.222222	0.0424528	290.1100901
12_3	Biskra - Sidi Okba	8_1	Réserve Naturelle du Lac de Réghaïa	0.0398671	0.166667	0.0424837	NA
10_2	Beriane	11_2	Ideles	0.0243902	0.285714	0.0425532	959.3459311
12_5	Biskra - Tolga	16_2	Foggaret Ezzoua	0.025	0.25	0.0425532	770.52222
10_2	Beriane	15_2	Adrar	0.027027	0.166667	0.0425532	644.84953
1_6	Said Otba	4_1	Chott Merrouane et Oued Khrouf	0.0294118	0.428571	0.0425532	210.3405812
16_3	Foukani	17_3	Igli	0.0337079	0.285714	0.0425532	393.9979991
12_3	Biskra - Sidi Okba	16_2	Foggaret Ezzoua	0.0382166	0.25	0.0426829	800.4574982
16_8	Tahtani	6_1	Gueltates Afilal	0.015625	0.375	0.0428571	NA
1_3	N'goussa	8_1	Réserve Naturelle du Lac de Réghaïa	0.0396825	0.166667	0.0429688	493.5764471
10_1	Beni Isguene	15_01	Tillilène	0.037594	0.285714	0.0431655	622.6139909
17_7	Tamtert	3_1	Tiout	0	0.5	0.0434783	NA
10_7	Metlili	15_04	Zaouiet Kounta	0	0.333333	0.0434783	652.7453139
17_7	Tamtert	2_1	Oasis de Tamantit et Sid Ahmed Timmi	0	0.333333	0.0434783	NA
15_3	Fenoughil	17_7	Tamtert	0	0.4	0.0434783	287.4420893
10_7	Metlili	17_2	El Gsabi	0	0.4	0.0434783	578.7255949
11_2	Ideles	15_04	Zaouiet Kounta	0	0.333333	0.0434783	738.9742542
11_2	Ideles	17_2	El Gsabi	0	0.4	0.0434783	913.3473858
15_9	Reggane	17_7	Tamtert	0	0.4	0.0434783	602.1715701
1_4	Ouargla	16_6	In Ghar	0	0.222222	0.0434783	609.2292025
1_4	Ouargla	14_03	Tinerkouk	0	0.333333	0.0434783	512.2941871
1_4	Ouargla	16_4	Hainoune	0	0.222222	0.0434783	542.283783
11_4	Silet	14_1	Ajdir	0	0.285714	0.0434783	872.7994218
11_4	Silet	17_3	Igli	0	0.285714	0.0434783	1089.623281
14_03	Tinerkouk	16_5	Igostene	0	0.285714	0.0434783	324.7657463
14_3	Aougourt	16_1	El Barka	0	0.285714	0.0434783	271.9765665
14_3	Aougourt	17_7	Tamtert	0	0.333333	0.0434783	264.216479
15_3	Fenoughil	16_1	El Barka	0	0.333333	0.0434783	289.8109777
15_9	Reggane	16_1	El Barka	0	0.333333	0.0434783	220.0156967
16_1	El Barka	17_5	Ouled Khedier	0	0.4	0.0434783	421.7374608
16_4	Hainoune	17_6	Taghit	0	0.285714	0.0434783	626.378087
16_8	Tahtani	5_1	La Vallée d'Iherir	0	0.25	0.0434783	NA
14_6	Swani	17_7	Tamtert	0.0238095	0.333333	0.0434783	769.3746947
11_2	Ideles	14_9	Timimoun - Aghlad	0.0243902	0.285714	0.0434783	839.4631926
1_2	Chott	12_4	Biskra - Ain Ben Noui	0.030303	0.375	0.0434783	297.9822444
14_02	Timimoun - Oasis de Ouled Saïd	9_1	Chott El Hodna	0.0352941	0.333333	0.0434783	NA
13_1	Djanet	16_7	In Salah	0.0387097	0.285714	0.0434783	785.3128364
16_5	Igostene	7_1	Les Gueltates d'Issakarassene	0.0382166	0.25	0.04375	NA
10_1	Beni Isguene	14_02	Timimoun - Oasis de Ouled Saïd	0.038961	0.25	0.04375	472.5774332
12_7	Biskra - M'Chouneche	16_3	Foukani	0.040404	0.25	0.0439024	527.8290122
1_4	Ouargla	11_5	Tamanrasset	0.0119048	0.555556	0.043956	978.9882727
11_5	Tamanrasset	16_5	Igostene	0.0357143	0.222222	0.043956	564.0062493
17_7	Tamtert	7_1	Les Gueltates d'Issakarassene	0.0382166	0.333333	0.0440252	NA
14_01	Timimoun - Kali	16_7	In Salah	0.0381679	0.285714	0.0441176	330.1505438
15_8	Oued Hadj Mamou	17_1	Beni Abbes	0.041791	0.4	0.0442478	572.6161478
12_3	Biskra - Sidi Okba	3_1	Tiout	0.0264901	0.5	0.0443038	NA
10_7	Metlili	7_1	Les Gueltates d'Issakarassene	0.0387097	0.25	0.0443038	NA
1_6	Said Otba	12_6	Biskra - El Ghrous	0.04	0.375	0.044335	282.1511475
16_3	Foukani	16_4	Hainoune	0.0114943	1	0.0444444	609.8271671
16_3	Foukani	16_6	In Ghar	0.0114943	1	0.0444444	601.7955917
11_5	Tamanrasset	16_1	El Barka	0.0361446	0.222222	0.0444444	569.2468142
12_5	Biskra - Tolga	15_8	Oued Hadj Mamou	0.0390625	0.25	0.0444444	530.0467378
10_5	Ghardaia	14_01	Timimoun - Kali	0.0409357	0.272727	0.0444444	478.9368567
1_3	N'goussa	15_8	Oued Hadj Mamou	0.0408163	0.25	0.0445545	629.0453942
1_2	Chott	4_1	Chott Merrouane et Oued Khrouf	0.0280374	0.428571	0.0446429	208.7612365
12_7	Biskra - M'Chouneche	16_7	In Salah	0.0414747	0.25	0.0446429	817.5248263
16_9	Foggaret El Arab	18_1	El Golea (El Menia)	0.031746	0.4	0.0447761	333.1602123
10_4	El-Ateuf	17_2	El Gsabi	0.0322581	0.333333	0.0447761	637.3525847
12_5	Biskra - Tolga	6_1	Gueltates Afilal	0.0344828	0.181818	0.0447761	NA
10_5	Ghardaia	12_7	Biskra - M'Chouneche	0.034749	0.363636	0.0447761	283.1934327
1_1	Beni Thour	10_7	Metlili	0.0408163	0.285714	0.0447761	186.2697219
10_3	Bounoura	12_3	Biskra - Sidi Okba	0.0418605	0.222222	0.044843	281.9483462
11_2	Ideles	11_5	Tamanrasset	0.0119048	0.571429	0.0449438	119.1933997
10_4	El-Ateuf	14_6	Swani	0.0361446	0.25	0.0449438	231.523977
3_1	Tiout	9_1	Chott El Hodna	0.0375	0.181818	0.0449438	482.2172634
10_3	Bounoura	16_1	El Barka	0.0380952	0.285714	0.045045	554.4883527
10_2	Beriane	12_1	Biskra	0.0433526	0.181818	0.0450704	285.6143283
10_4	El-Ateuf	11_5	Tamanrasset	0.04	0.2	0.0451128	1173.382961
12_1	Biskra	3_1	Tiout	0.0376812	0.4	0.0453258	NA
10_7	Metlili	15_3	Fenoughil	0	0.333333	0.0454545	625.6635016
10_7	Metlili	17_5	Ouled Khedier	0	0.4	0.0454545	576.1892163
10_7	Metlili	2_1	Oasis de Tamantit et Sid Ahmed Timmi	0	0.25	0.0454545	NA
17_4	Kerzaz	5_1	La Vallée d'Iherir	0	0.333333	0.0454545	NA
16_6	In Ghar	17_7	Tamtert	0	0.4	0.0454545	493.8579998
11_2	Ideles	15_3	Fenoughil	0	0.333333	0.0454545	770.2171483
11_2	Ideles	17_5	Ouled Khedier	0	0.4	0.0454545	928.0746899
11_2	Ideles	15_9	Reggane	0	0.333333	0.0454545	488.4738355
11_3	In Amguel	12_5	Biskra - Tolga	0	0.25	0.0454545	1015.896779
10_7	Metlili	15_9	Reggane	0	0.333333	0.0454545	754.4928406
10_7	Metlili	14_3	Aougourt	0	0.285714	0.0454545	501.180901
11_2	Ideles	14_3	Aougourt	0	0.285714	0.0454545	782.7009809
11_4	Silet	5_1	La Vallée d'Iherir	0	0.25	0.0454545	NA
14_03	Tinerkouk	16_1	El Barka	0	0.285714	0.0454545	318.4231547
14_03	Tinerkouk	17_7	Tamtert	0	0.333333	0.0454545	275.2673999
15_04	Zaouiet Kounta	16_8	Tahtani	0	0.333333	0.0454545	581.9224434
16_4	Hainoune	17_7	Tamtert	0	0.4	0.0454545	566.2341771
16_8	Tahtani	17_2	El Gsabi	0	0.4	0.0454545	418.3002115
11_4	Silet	14_9	Timimoun - Aghlad	0.025641	0.285714	0.0454545	846.5039648
14_6	Swani	16_8	Tahtani	0.025641	0.285714	0.0454545	449.5227414
1_7	Sidi Khouiled	17_3	Igli	0.0327869	0.428571	0.0454545	823.2694301
15_03	Tuat	16_5	Igostene	0.0380952	0.333333	0.0454545	279.8669507
10_5	Ghardaia	14_2	Alamellal	0.0438356	0.272727	0.0454545	378.7379668
11_1	Abelassa	17_6	Taghit	NA	0.285714	0.0454545	NA
1_4	Ouargla	11_1	Abelassa	NA	0.222222	0.0454545	NA
1_4	Ouargla	14_4	Deldoul	NA	0.333333	0.0454545	622.3347699
1_4	Ouargla	14_5	Ghiat	NA	0.333333	0.0454545	NA
1_4	Ouargla	14_7	Tagouzi	NA	0.333333	0.0454545	NA
1_4	Ouargla	15_02	Tmantit	NA	0.222222	0.0454545	NA
1_4	Ouargla	15_1	Adgha	NA	0.222222	0.0454545	NA
1_4	Ouargla	15_5	Mansor Bouda	NA	0.222222	0.0454545	NA
1_4	Ouargla	15_6	Oued Aarossa	NA	0.222222	0.0454545	NA
11_1	Abelassa	16_5	Igostene	NA	0.333333	0.0454545	NA
14_4	Deldoul	16_5	Igostene	NA	0.285714	0.0454545	319.4281185
14_5	Ghiat	16_5	Igostene	NA	0.285714	0.0454545	NA
14_7	Tagouzi	16_5	Igostene	NA	0.285714	0.0454545	NA
15_02	Tmantit	16_5	Igostene	NA	0.333333	0.0454545	NA
15_1	Adgha	16_5	Igostene	NA	0.333333	0.0454545	NA
15_5	Mansor Bouda	16_5	Igostene	NA	0.333333	0.0454545	NA
15_6	Oued Aarossa	16_5	Igostene	NA	0.333333	0.0454545	NA
15_7	Oued Aissa	9_1	Chott El Hodna	0.0410959	0.222222	0.0457516	NA
15_8	Oued Hadj Mamou	7_1	Les Gueltates d'Issakarassene	0.042471	0.25	0.0458015	NA
1_6	Said Otba	12_5	Biskra - Tolga	0.0291262	0.375	0.0458716	243.8034599
15_03	Tuat	17_7	Tamtert	0.0380952	0.4	0.0458716	305.8026964
11_2	Ideles	15_7	Oued Aissa	0.0384615	0.333333	0.0458716	1318.748043
1_2	Chott	12_1	Biskra	0.0415584	0.444444	0.0459184	283.5154903
12_4	Biskra - Ain Ben Noui	16_8	Tahtani	0.0375	0.25	0.045977	598.4482204
16_3	Foukani	8_1	Réserve Naturelle du Lac de Réghaïa	0.0426357	0.25	0.045977	NA
1_3	N'goussa	11_5	Tamanrasset	0.0344828	0.444444	0.0460526	975.0769384
15_03	Tuat	9_1	Chott El Hodna	0.0413793	0.222222	0.0460526	NA
15_01	Tillilène	18_1	El Golea (El Menia)	0.0327869	0.4	0.0461538	430.4519404
15_03	Tuat	15_2	Adrar	0.019802	0.444444	0.0462963	37.29438607
12_6	Biskra - El Ghrous	15_8	Oued Hadj Mamou	0.0448113	0.25	0.0464037	611.3102996
17_4	Kerzaz	3_1	Tiout	0	0.5	0.0465116	NA
12_4	Biskra - Ain Ben Noui	17_4	Kerzaz	0.0246914	0.5	0.0465116	953.6014028
14_6	Swani	17_4	Kerzaz	0.025641	0.333333	0.0465116	741.029988
11_4	Silet	14_6	Swani	0.0263158	0.285714	0.0465116	1039.928271
15_01	Tillilène	16_2	Foggaret Ezzoua	0.0263158	0.333333	0.0465116	325.1289587
1_7	Sidi Khouiled	12_4	Biskra - Ain Ben Noui	0.0325203	0.375	0.0465116	296.7458446
14_02	Timimoun - Oasis de Ouled Saïd	18_1	El Golea (El Menia)	0.0365854	0.333333	0.0465116	298.1039814
1_7	Sidi Khouiled	14_6	Swani	0.037037	0.428571	0.0465116	83.85449917
10_5	Ghardaia	12_3	Biskra - Sidi Okba	0.037037	0.363636	0.046595	275.1272877
1_6	Said Otba	16_9	Foggaret El Arab	0.0392157	0.285714	0.046729	539.0180531
1_1	Beni Thour	14_01	Timimoun - Kali	0.0430622	0.428571	0.046729	597.5560989
1_4	Ouargla	4_1	Chott Merrouane et Oued Khrouf	0	0.5	0.046875	212.8853729
11_3	In Amguel	13_1	Djanet	0.0169492	0.5	0.046875	621.9149533
1_5	Rouissat	17_3	Igli	0.0338983	0.428571	0.046875	816.1830718
11_2	Ideles	14_8	Timimoun	0.0338983	0.285714	0.046875	827.7369132
17_6	Taghit	4_1	Chott Merrouane et Oued Khrouf	0.0344828	0.25	0.046875	NA
1_7	Sidi Khouiled	12_1	Biskra	0.0425532	0.444444	0.0469974	282.6083438
10_2	Beriane	12_2	Biskra - Ouled Djellal	0.0456522	0.222222	0.0470085	275.719628
11_5	Tamanrasset	12_5	Biskra - Tolga	0.0128205	0.444444	0.0470588	1201.761459
12_1	Biskra	15_8	Oued Hadj Mamou	0.0456621	0.2	0.0470852	593.1560133
12_3	Biskra - Sidi Okba	9_1	Chott El Hodna	0.0382514	0.3	0.0471204	NA
15_03	Tuat	15_8	Oued Hadj Mamou	0.0334928	1	0.0471698	771.4577305
12_2	Biskra - Ouled Djellal	14_6	Swani	0.0457516	0.222222	0.0472103	223.3111506
15_03	Tuat	15_4	Mahdia	0.0241935	1	0.0472441	798.0725711
1_5	Rouissat	12_1	Biskra	0.0427807	0.444444	0.0472441	287.635419
12_1	Biskra	18_1	El Golea (El Menia)	0.0427807	0.375	0.0473684	515.7562931
12_6	Biskra - El Ghrous	15_03	Tuat	0.0458015	0.25	0.0475	947.7473635
15_04	Zaouiet Kounta	17_4	Kerzaz	0	0.4	0.047619	262.3509651
10_7	Metlili	16_6	In Ghar	0	0.333333	0.047619	558.0707367
11_2	Ideles	16_6	In Ghar	0	0.333333	0.047619	548.4440362
15_2	Adrar	16_6	In Ghar	0	0.181818	0.047619	237.3938513
10_7	Metlili	14_03	Tinerkouk	0	0.285714	0.047619	399.6055966
10_7	Metlili	16_4	Hainoune	0	0.333333	0.047619	512.4145115
11_2	Ideles	14_03	Tinerkouk	0	0.285714	0.047619	826.6558483
11_2	Ideles	16_4	Hainoune	0	0.333333	0.047619	493.0082186
11_4	Silet	17_2	El Gsabi	0	0.4	0.047619	895.9081632
14_3	Aougourt	16_8	Tahtani	0	0.285714	0.047619	423.7303957
15_3	Fenoughil	16_8	Tahtani	0	0.333333	0.047619	540.759483
15_9	Reggane	16_8	Tahtani	0	0.333333	0.047619	785.9985632
16_8	Tahtani	17_5	Ouled Khedier	0	0.4	0.047619	407.4644189
16_8	Tahtani	2_1	Oasis de Tamantit et Sid Ahmed Timmi	0	0.25	0.047619	NA
16_3	Foukani	16_5	Igostene	0.0196078	1	0.047619	608.8336638
15_4	Mahdia	17_2	El Gsabi	0.0263158	0.4	0.047619	690.8655122
14_02	Timimoun - Oasis de Ouled Saïd	16_9	Foggaret El Arab	0.027027	0.285714	0.047619	340.5969515
14_01	Timimoun - Kali	16_9	Foggaret El Arab	0.027027	0.285714	0.047619	347.6230086
10_2	Beriane	16_2	Foggaret Ezzoua	0.0350877	0.285714	0.047619	582.4193316
16_1	El Barka	4_1	Chott Merrouane et Oued Khrouf	0.0350877	0.285714	0.047619	NA
1_2	Chott	10_7	Metlili	0.0379747	0.285714	0.047619	189.9446285
1_5	Rouissat	14_6	Swani	0.0379747	0.428571	0.047619	83.67628776
1_6	Said Otba	15_01	Tillilène	0.04	0.285714	0.047619	718.6148916
10_3	Bounoura	16_2	Foggaret Ezzoua	0.0416667	0.285714	0.047619	543.2586214
14_4	Deldoul	17_7	Tamtert	NA	0.333333	0.047619	230.6312595
11_1	Abelassa	17_7	Tamtert	NA	0.4	0.047619	NA
11_1	Abelassa	16_1	El Barka	NA	0.333333	0.047619	NA
14_4	Deldoul	16_1	El Barka	NA	0.285714	0.047619	304.8088299
14_5	Ghiat	16_1	El Barka	NA	0.285714	0.047619	NA
14_5	Ghiat	17_7	Tamtert	NA	0.333333	0.047619	NA
14_7	Tagouzi	16_1	El Barka	NA	0.285714	0.047619	NA
14_7	Tagouzi	17_7	Tamtert	NA	0.333333	0.047619	NA
15_02	Tmantit	16_1	El Barka	NA	0.333333	0.047619	NA
15_02	Tmantit	17_7	Tamtert	NA	0.4	0.047619	NA
15_1	Adgha	16_1	El Barka	NA	0.333333	0.047619	NA
15_1	Adgha	17_7	Tamtert	NA	0.4	0.047619	NA
15_5	Mansor Bouda	16_1	El Barka	NA	0.333333	0.047619	NA
15_5	Mansor Bouda	17_7	Tamtert	NA	0.4	0.047619	NA
15_6	Oued Aarossa	16_1	El Barka	NA	0.333333	0.047619	NA
15_6	Oued Aarossa	17_7	Tamtert	NA	0.4	0.047619	NA
18_1	El Golea (El Menia)	8_1	Réserve Naturelle du Lac de Réghaïa	0.0438596	0.333333	0.0478261	NA
10_1	Beni Isguene	15_2	Adrar	0.0441176	0.166667	0.0479452	612.6324427
14_8	Timimoun	15_4	Mahdia	0.0125	0.8	0.0481928	632.1661217
15_8	Oued Hadj Mamou	4_1	Chott Merrouane et Oued Khrouf	0.04375	0.285714	0.0481928	NA
15_2	Adrar	4_1	Chott Merrouane et Oued Khrouf	0	0.4	0.0483871	NA
1_7	Sidi Khouiled	4_1	Chott Merrouane et Oued Khrouf	0.0306122	0.428571	0.0485437	206.9293574
10_6	Melika	16_1	El Barka	0.0412371	0.285714	0.0485437	558.492522
15_8	Oued Hadj Mamou	16_7	In Salah	0.0452489	0.333333	0.0486726	857.0058285
16_2	Foggaret Ezzoua	17_3	Igli	0.0277778	0.285714	0.0487805	626.623733
10_2	Beriane	16_9	Foggaret El Arab	0.0285714	0.285714	0.0487805	564.8320891
12_5	Biskra - Tolga	14_6	Swani	0.0294118	0.222222	0.0487805	176.719526
16_7	In Salah	17_7	Tamtert	0.0420168	0.4	0.0487805	539.6776518
10_3	Bounoura	15_01	Tillilène	0.0416667	0.285714	0.0490196	615.3551812
11_5	Tamanrasset	14_02	Timimoun - Oasis de Ouled Saïd	0.0421053	0.333333	0.0490196	887.5687809
10_3	Bounoura	12_4	Biskra - Ain Ben Noui	0.0451613	0.222222	0.0490798	351.1990559
17_2	El Gsabi	18_1	El Golea (El Menia)	0.0169492	1	0.0491803	433.4983837
13_1	Djanet	17_2	El Gsabi	0.0175439	0.6	0.0491803	1196.181848
10_7	Metlili	16_7	In Salah	0.042735	0.333333	0.0491803	533.0312358
14_2	Alamellal	15_8	Oued Hadj Mamou	0.0409357	0.8	0.0492754	451.2888024
1_5	Rouissat	16_3	Foukani	0.0437956	0.285714	0.0492958	501.9732155
10_1	Beni Isguene	16_2	Foggaret Ezzoua	0.0448718	0.285714	0.0493827	545.880254
12_4	Biskra - Ain Ben Noui	14_02	Timimoun - Oasis de Ouled Saïd	0.0425532	0.222222	0.049505	815.6286598
10_4	El-Ateuf	7_1	Les Gueltates d'Issakarassene	0.0456853	0.2	0.0497512	NA
12_5	Biskra - Tolga	5_1	La Vallée d'Iherir	0	0.166667	0.05	NA
15_3	Fenoughil	17_4	Kerzaz	0	0.4	0.05	219.4456869
17_4	Kerzaz	2_1	Oasis de Tamantit et Sid Ahmed Timmi	0	0.333333	0.05	NA
15_9	Reggane	17_4	Kerzaz	0	0.4	0.05	533.6775677
11_4	Silet	14_3	Aougourt	0	0.285714	0.05	780.6834669
11_4	Silet	15_9	Reggane	0	0.333333	0.05	426.3500441
11_4	Silet	17_5	Ouled Khedier	0	0.4	0.05	911.9291329
14_03	Tinerkouk	16_8	Tahtani	0	0.285714	0.05	318.3751644
14_3	Aougourt	17_4	Kerzaz	0	0.333333	0.05	197.4595789
13_1	Djanet	17_5	Ouled Khedier	0.0178571	0.6	0.05	1208.595067
16_2	Foggaret Ezzoua	5_1	La Vallée d'Iherir	0.027027	0.25	0.05	NA
14_9	Timimoun - Aghlad	16_9	Foggaret El Arab	0.0285714	0.285714	0.05	347.6514491
13_1	Djanet	2_1	Oasis de Tamantit et Sid Ahmed Timmi	0.0357143	0.2	0.05	NA
10_2	Beriane	14_02	Timimoun - Oasis de Ouled Saïd	0.037037	0.25	0.05	502.5023377
1_4	Ouargla	10_4	El-Ateuf	0.0416667	0.2	0.05	262.8629632
11_5	Tamanrasset	12_6	Biskra - El Ghrous	0.0428954	0.444444	0.05	1234.311464
16_7	In Salah	17_4	Kerzaz	0.0431034	0.4	0.05	471.4205111
12_3	Biskra - Sidi Okba	15_03	Tuat	0.0469484	0.25	0.05	899.2477678
10_7	Metlili	14_4	Deldoul	NA	0.285714	0.05	515.3927453
11_2	Ideles	14_4	Deldoul	NA	0.285714	0.05	814.5286832
10_7	Metlili	11_1	Abelassa	NA	0.333333	0.05	NA
10_7	Metlili	14_5	Ghiat	NA	0.285714	0.05	NA
10_7	Metlili	14_7	Tagouzi	NA	0.285714	0.05	NA
10_7	Metlili	15_02	Tmantit	NA	0.333333	0.05	NA
10_7	Metlili	15_1	Adgha	NA	0.333333	0.05	NA
10_7	Metlili	15_5	Mansor Bouda	NA	0.333333	0.05	NA
10_7	Metlili	15_6	Oued Aarossa	NA	0.333333	0.05	NA
11_2	Ideles	14_5	Ghiat	NA	0.285714	0.05	NA
11_2	Ideles	14_7	Tagouzi	NA	0.285714	0.05	NA
11_2	Ideles	15_02	Tmantit	NA	0.333333	0.05	NA
11_2	Ideles	15_1	Adgha	NA	0.333333	0.05	NA
11_2	Ideles	15_5	Mansor Bouda	NA	0.333333	0.05	NA
11_2	Ideles	15_6	Oued Aarossa	NA	0.333333	0.05	NA
1_6	Said Otba	12_1	Biskra	0.0461165	0.444444	0.0501193	283.7500968
10_1	Beni Isguene	12_4	Biskra - Ain Ben Noui	0.0471204	0.222222	0.0502513	343.40486
12_7	Biskra - M'Chouneche	9_1	Chott El Hodna	0.0409357	0.3	0.0502793	NA
10_1	Beni Isguene	14_01	Timimoun - Kali	0.0457516	0.25	0.0503145	479.5683712
15_7	Oued Aissa	3_1	Tiout	0.0263158	0.666667	0.0504202	NA
1_3	N'goussa	16_5	Igostene	0.0430108	0.25	0.0505051	573.1443195
1_1	Beni Thour	17_4	Kerzaz	0.0463918	0.333333	0.0505051	753.7538439
10_4	El-Ateuf	17_7	Tamtert	0.0405405	0.333333	0.0506329	652.4926796
10_4	El-Ateuf	16_1	El Barka	0.0410959	0.285714	0.0506329	681.0093676
16_2	Foggaret Ezzoua	17_2	El Gsabi	0.0285714	0.4	0.0512821	439.3613386
10_2	Beriane	15_01	Tillilène	0.030303	0.285714	0.0512821	654.835278
11_2	Ideles	9_1	Chott El Hodna	0.0422535	0.222222	0.0512821	NA
17_1	Beni Abbes	17_7	Tamtert	0.0431034	1	0.0512821	35.54360669
10_4	El-Ateuf	15_2	Adrar	0.0441176	0.166667	0.0512821	683.9361662
1_1	Beni Thour	12_4	Biskra - Ain Ben Noui	0.0445344	0.375	0.0513834	300.888813
10_4	El-Ateuf	15_4	Mahdia	0.043956	0.285714	0.0515464	203.0562964
15_4	Mahdia	9_1	Chott El Hodna	0.0444444	0.222222	0.0515464	NA
10_6	Melika	12_4	Biskra - Ain Ben Noui	0.047619	0.222222	0.0516129	343.3627388
14_02	Timimoun - Oasis de Ouled Saïd	3_1	Tiout	0	0.571429	0.0517241	NA
14_01	Timimoun - Kali	3_1	Tiout	0	0.571429	0.0517241	NA
2_1	Oasis de Tamantit et Sid Ahmed Timmi	6_1	Gueltates Afilal	0.0377358	0.142857	0.0517241	757.2893225
10_4	El-Ateuf	18_1	El Golea (El Menia)	0.045045	0.333333	0.0517241	324.5355911
1_2	Chott	14_2	Alamellal	0.0491228	0.428571	0.0517241	437.7508521
11_5	Tamanrasset	17_2	El Gsabi	0.0277778	0.428571	0.0519481	953.7002108
1_7	Sidi Khouiled	16_5	Igostene	0.0416667	0.285714	0.0519481	564.350182
15_7	Oued Aissa	7_1	Les Gueltates d'Issakarassene	0.0482456	0.25	0.0519481	NA
1_1	Beni Thour	16_3	Foukani	0.0494297	0.285714	0.0522388	500.3028093
12_4	Biskra - Ain Ben Noui	7_1	Les Gueltates d'Issakarassene	0.0487805	0.166667	0.052381	NA
12_5	Biskra - Tolga	15_04	Zaouiet Kounta	0	0.25	0.0526316	916.7380526
16_6	In Ghar	17_4	Kerzaz	0	0.4	0.0526316	424.6000517
11_4	Silet	14_03	Tinerkouk	0	0.285714	0.0526316	847.3341695
11_4	Silet	16_4	Hainoune	0	0.333333	0.0526316	529.2115924
11_4	Silet	16_6	In Ghar	0	0.333333	0.0526316	551.2139688
14_03	Tinerkouk	17_4	Kerzaz	0	0.333333	0.0526316	224.8395704
14_1	Ajdir	16_9	Foggaret El Arab	0	0.285714	0.0526316	385.8179965
11_5	Tamanrasset	17_5	Ouled Khedier	0.028169	0.428571	0.0526316	969.2514823
10_2	Beriane	11_3	In Amguel	0.03125	0.285714	0.0526316	845.3887948
1_2	Chott	15_01	Tillilène	0.0422535	0.285714	0.0526316	722.4156646
1_3	N'goussa	17_4	Kerzaz	0.0444444	0.285714	0.0526316	757.4174348
11_1	Abelassa	16_8	Tahtani	NA	0.333333	0.0526316	NA
14_4	Deldoul	16_8	Tahtani	NA	0.285714	0.0526316	415.9267157
14_5	Ghiat	16_8	Tahtani	NA	0.285714	0.0526316	NA
14_7	Tagouzi	16_8	Tahtani	NA	0.285714	0.0526316	NA
15_02	Tmantit	16_8	Tahtani	NA	0.333333	0.0526316	NA
15_1	Adgha	16_8	Tahtani	NA	0.333333	0.0526316	NA
15_5	Mansor Bouda	16_8	Tahtani	NA	0.333333	0.0526316	NA
15_6	Oued Aarossa	16_8	Tahtani	NA	0.333333	0.0526316	NA
12_2	Biskra - Ouled Djellal	18_1	El Golea (El Menia)	0.0493827	0.5	0.0529532	506.9392355
12_2	Biskra - Ouled Djellal	13_1	Djanet	0.0495868	0.375	0.0529532	1119.676533
14_01	Timimoun - Kali	15_8	Oued Hadj Mamou	0.0337838	0.8	0.0529801	592.5580027
14_02	Timimoun - Oasis de Ouled Saïd	15_8	Oued Hadj Mamou	0.0337838	0.8	0.0529801	592.5604216
16_9	Foggaret El Arab	7_1	Les Gueltates d'Issakarassene	0.0472973	0.25	0.0529801	NA
10_4	El-Ateuf	15_03	Tuat	0.0482759	0.285714	0.0529801	702.4344191
1_7	Sidi Khouiled	13_1	Djanet	0.046729	0.25	0.0530973	878.7099705
10_6	Melika	15_01	Tillilène	0.0454545	0.285714	0.0531915	622.7545287
1_7	Sidi Khouiled	10_7	Metlili	0.0428571	0.285714	0.0533333	193.5234923
1_7	Sidi Khouiled	14_2	Alamellal	0.0507246	0.428571	0.0533808	438.2854293
15_8	Oued Hadj Mamou	16_3	Foukani	0.0497512	0.333333	0.0533981	248.3783758
14_9	Timimoun - Aghlad	3_1	Tiout	0	0.571429	0.0535714	NA
1_6	Said Otba	15_2	Adrar	0.0384615	0.4	0.0535714	708.9570867
11_1	Abelassa	6_1	Gueltates Afilal	NA	0.571429	0.0535714	NA
1_3	N'goussa	12_5	Biskra - Tolga	0.0348837	0.333333	0.0537634	227.1878167
1_5	Rouissat	14_2	Alamellal	0.0510949	0.428571	0.0537634	440.7342868
16_7	In Salah	8_1	Réserve Naturelle du Lac de Réghaïa	0.0509091	0.25	0.0539568	NA
1_4	Ouargla	17_7	Tamtert	0	0.428571	0.0540541	757.9174483
14_6	Swani	14_8	Timimoun	0.0140845	1	0.0540541	600.1863107
14_02	Timimoun - Oasis de Ouled Saïd	5_1	La Vallée d'Iherir	0.0294118	0.2	0.0540541	NA
14_01	Timimoun - Kali	5_1	La Vallée d'Iherir	0.0294118	0.2	0.0540541	NA
16_5	Igostene	17_7	Tamtert	0.030303	0.4	0.0540541	550.01942
16_5	Igostene	18_1	El Golea (El Menia)	0.0428571	0.4	0.0540541	345.576997
1_5	Rouissat	16_1	El Barka	0.0434783	0.285714	0.0540541	577.3052624
12_1	Biskra	8_1	Réserve Naturelle du Lac de Réghaïa	0.0530612	0.125	0.0544355	NA
10_5	Ghardaia	15_2	Adrar	0.038961	0.384615	0.0545455	612.3916568
1_6	Said Otba	11_4	Silet	0.047619	0.285714	0.0545455	975.7165319
1_1	Beni Thour	12_3	Biskra - Sidi Okba	0.0491803	0.375	0.0546624	270.2248696
1_6	Said Otba	16_2	Foggaret Ezzoua	0.0487805	0.285714	0.0546875	557.2277716
17_7	Tamtert	18_1	El Golea (El Menia)	0.028169	1	0.0547945	508.1567657
1_5	Rouissat	10_7	Metlili	0.0441176	0.285714	0.0547945	187.939208
1_1	Beni Thour	13_1	Djanet	0.0519481	0.25	0.0548523	880.3982958
10_4	El-Ateuf	14_02	Timimoun - Oasis de Ouled Saïd	0.0470588	0.25	0.0549451	531.5068592
10_5	Ghardaia	12_4	Biskra - Ain Ben Noui	0.0430622	0.363636	0.0550459	343.8554548
10_3	Bounoura	15_2	Adrar	0.0505051	0.166667	0.0550459	605.371037
12_7	Biskra - M'Chouneche	14_6	Swani	0.0507246	0.222222	0.0551724	208.5106013
10_5	Ghardaia	17_4	Kerzaz	0.0448718	0.333333	0.0552147	616.3927793
12_6	Biskra - El Ghrous	13_1	Djanet	0.0507042	0.375	0.0552486	1108.387238
12_5	Biskra - Tolga	15_3	Fenoughil	0	0.25	0.0555556	889.201987
16_9	Foggaret El Arab	5_1	La Vallée d'Iherir	0	0.25	0.0555556	NA
12_5	Biskra - Tolga	15_9	Reggane	0	0.25	0.0555556	1006.620526
11_3	In Amguel	15_01	Tillilène	0	0.333333	0.0555556	527.0967621
12_5	Biskra - Tolga	14_3	Aougourt	0	0.222222	0.0555556	764.0308616
13_1	Djanet	15_2	Adrar	0.015625	0.4	0.0555556	1076.621617
15_2	Adrar	18_1	El Golea (El Menia)	0.0307692	0.333333	0.0555556	420.6167172
14_02	Timimoun - Oasis de Ouled Saïd	17_2	El Gsabi	0.03125	0.333333	0.0555556	137.1456999
14_01	Timimoun - Kali	17_2	El Gsabi	0.03125	0.333333	0.0555556	128.309973
11_2	Ideles	16_5	Igostene	0.0322581	0.333333	0.0555556	502.6533788
11_3	In Amguel	14_6	Swani	0.0322581	0.285714	0.0555556	839.5680418
14_4	Deldoul	17_4	Kerzaz	NA	0.333333	0.0555556	163.572973
11_1	Abelassa	17_4	Kerzaz	NA	0.4	0.0555556	NA
11_4	Silet	14_4	Deldoul	NA	0.285714	0.0555556	808.8331516
11_4	Silet	14_5	Ghiat	NA	0.285714	0.0555556	NA
11_4	Silet	14_7	Tagouzi	NA	0.285714	0.0555556	NA
11_4	Silet	15_02	Tmantit	NA	0.333333	0.0555556	NA
11_4	Silet	15_1	Adgha	NA	0.333333	0.0555556	NA
11_4	Silet	15_5	Mansor Bouda	NA	0.333333	0.0555556	NA
11_4	Silet	15_6	Oued Aarossa	NA	0.333333	0.0555556	NA
14_5	Ghiat	17_4	Kerzaz	NA	0.333333	0.0555556	NA
14_7	Tagouzi	17_4	Kerzaz	NA	0.333333	0.0555556	NA
15_02	Tmantit	17_4	Kerzaz	NA	0.4	0.0555556	NA
15_1	Adgha	17_4	Kerzaz	NA	0.4	0.0555556	NA
15_5	Mansor Bouda	17_4	Kerzaz	NA	0.4	0.0555556	NA
15_6	Oued Aarossa	17_4	Kerzaz	NA	0.4	0.0555556	NA
12_3	Biskra - Sidi Okba	16_7	In Salah	0.0530973	0.25	0.055794	811.7256193
12_1	Biskra	15_03	Tuat	0.0544554	0.2	0.0558252	940.0240816
10_1	Beni Isguene	17_4	Kerzaz	0.0507246	0.333333	0.0559441	617.5300596
12_3	Biskra - Sidi Okba	7_1	Les Gueltates d'Issakarassene	0.0532319	0.166667	0.0559701	NA
11_5	Tamanrasset	12_1	Biskra	0.0493506	0.5	0.0559796	1238.862532
10_7	Metlili	15_03	Tuat	0.0490196	0.333333	0.0560748	603.742228
11_5	Tamanrasset	17_7	Tamtert	0.0357143	0.428571	0.0561798	1081.991183
12_4	Biskra - Ain Ben Noui	15_03	Tuat	0.0522876	0.25	0.05625	965.8695797
1_6	Said Otba	10_2	Beriane	0.0508475	0.25	0.0564516	184.7822616
10_3	Bounoura	16_3	Foukani	0.0526316	0.285714	0.0564972	311.566585
15_2	Adrar	15_4	Mahdia	0	0.444444	0.0566038	772.2443742
1_6	Said Otba	12_7	Biskra - M'Chouneche	0.0485437	0.375	0.0566038	269.9499859
10_3	Bounoura	15_8	Oued Hadj Mamou	0.0533981	0.285714	0.0566038	461.7463356
16_3	Foukani	17_1	Beni Abbes	0.0540541	0.4	0.0566667	406.7188545
10_7	Metlili	11_5	Tamanrasset	0.0493827	0.222222	0.0568182	1009.979989
15_03	Tuat	8_1	Réserve Naturelle du Lac de Réghaïa	0.0538462	0.25	0.0570342	NA
15_2	Adrar	17_7	Tamtert	0	0.333333	0.0571429	269.0342397
15_2	Adrar	6_1	Gueltates Afilal	0.0163934	0.454545	0.0571429	NA
14_02	Timimoun - Oasis de Ouled Saïd	2_1	Oasis de Tamantit et Sid Ahmed Timmi	0.03125	0.2	0.0571429	NA
14_01	Timimoun - Kali	2_1	Oasis de Tamantit et Sid Ahmed Timmi	0.03125	0.2	0.0571429	NA
14_02	Timimoun - Oasis de Ouled Saïd	17_5	Ouled Khedier	0.0322581	0.333333	0.0571429	141.3353163
10_7	Metlili	17_7	Tamtert	0.0322581	0.4	0.0571429	625.788344
14_01	Timimoun - Kali	17_5	Ouled Khedier	0.0322581	0.333333	0.0571429	132.332353
11_2	Ideles	16_1	El Barka	0.0333333	0.333333	0.0571429	512.4546349
15_2	Adrar	16_1	El Barka	0.0384615	0.181818	0.0571429	285.751232
10_4	El-Ateuf	15_01	Tillilène	0.046875	0.285714	0.0571429	693.763508
15_03	Tuat	17_4	Kerzaz	0.049505	0.4	0.0571429	236.5335792
15_8	Oued Hadj Mamou	18_1	El Golea (El Menia)	0.0526316	0.4	0.0571429	552.0074533
10_4	El-Ateuf	12_6	Biskra - El Ghrous	0.0557103	0.222222	0.0572207	315.4943051
10_3	Bounoura	14_02	Timimoun - Oasis de Ouled Saïd	0.0517241	0.25	0.057377	464.5165821
10_2	Beriane	17_1	Beni Abbes	0.0543933	0.333333	0.057377	681.4050903
12_4	Biskra - Ain Ben Noui	15_2	Adrar	0.025641	0.363636	0.0574713	955.5315742
12_4	Biskra - Ain Ben Noui	16_7	In Salah	0.0538922	0.25	0.0574713	862.882161
14_8	Timimoun	15_04	Zaouiet Kounta	0	0.8	0.0576923	215.3039048
16_3	Foukani	17_6	Taghit	0.0505051	0.285714	0.0576923	345.91408
10_4	El-Ateuf	9_1	Chott El Hodna	0.0530973	0.2	0.0578512	NA
1_5	Rouissat	12_5	Biskra - Tolga	0.031746	0.375	0.057971	248.296742
16_3	Foukani	7_1	Les Gueltates d'Issakarassene	0.0542986	0.25	0.0580357	NA
11_4	Silet	11_5	Tamanrasset	0.0246914	0.571429	0.0581395	100.5230084
10_4	El-Ateuf	12_3	Biskra - Sidi Okba	0.0552486	0.222222	0.0582011	249.444944
16_1	El Barka	16_3	Foukani	0.03	1	0.0582524	610.0583663
12_3	Biskra - Sidi Okba	17_1	Beni Abbes	0.0532544	0.5	0.058309	906.3564992
14_02	Timimoun - Oasis de Ouled Saïd	15_03	Tuat	0.034188	0.8	0.0583333	181.747478
10_2	Beriane	15_7	Oued Aissa	0.0526316	0.285714	0.0583333	374.9668948
10_6	Melika	8_1	Réserve Naturelle du Lac de Réghaïa	0.055336	0.2	0.0583658	NA
15_2	Adrar	15_8	Oued Hadj Mamou	0.0384615	0.444444	0.0583942	740.410353
12_6	Biskra - El Ghrous	8_1	Réserve Naturelle du Lac de Réghaïa	0.056962	0.166667	0.0584551	NA
1_3	N'goussa	10_3	Bounoura	0.054878	0.222222	0.0584795	182.5872994
12_1	Biskra	13_1	Djanet	0.0543478	0.3	0.0585106	1119.203944
12_5	Biskra - Tolga	16_6	In Ghar	0	0.25	0.0588235	813.0388366
15_04	Zaouiet Kounta	16_9	Foggaret El Arab	0	0.333333	0.0588235	320.473305
16_9	Foggaret El Arab	17_2	El Gsabi	0	0.4	0.0588235	439.4389552
14_8	Timimoun	15_9	Reggane	0	0.8	0.0588235	437.6216385
12_5	Biskra - Tolga	14_03	Tinerkouk	0	0.222222	0.0588235	659.7713643
12_5	Biskra - Tolga	18_1	El Golea (El Menia)	0.031746	0.5	0.0588235	446.4836658
12_5	Biskra - Tolga	13_1	Djanet	0.0327869	0.375	0.0588235	1110.459324
12_4	Biskra - Ain Ben Noui	12_7	Biskra - M'Chouneche	0.032967	1	0.0588235	NA
10_2	Beriane	17_5	Ouled Khedier	0.0344828	0.333333	0.0588235	621.3023409
14_01	Timimoun - Kali	16_4	Hainoune	0.0344828	0.285714	0.0588235	350.3368194
14_02	Timimoun - Oasis de Ouled Saïd	16_4	Hainoune	0.0344828	0.285714	0.0588235	343.3534839
10_2	Beriane	15_9	Reggane	0.0357143	0.285714	0.0588235	811.2030854
10_2	Beriane	14_3	Aougourt	0.0357143	0.25	0.0588235	553.2084871
10_7	Metlili	15_2	Adrar	0.04	0.181818	0.0588235	592.4053761
14_8	Timimoun	2_1	Oasis de Tamantit et Sid Ahmed Timmi	0.0416667	0.2	0.0588235	NA
14_8	Timimoun	17_5	Ouled Khedier	0.0425532	0.333333	0.0588235	133.9942295
16_2	Foggaret Ezzoua	17_7	Tamtert	0.0425532	0.4	0.0588235	564.9950921
14_01	Timimoun - Kali	18_1	El Golea (El Menia)	0.0493827	0.333333	0.0588235	306.4509369
13_1	Djanet	14_02	Timimoun - Oasis de Ouled Saïd	0.0506329	0.25	0.0588235	1089.233132
10_2	Beriane	15_03	Tuat	0.0530973	0.285714	0.0588235	657.3282919
10_6	Melika	15_8	Oued Hadj Mamou	0.0555556	0.285714	0.0588235	467.6553244
1_5	Rouissat	12_2	Biskra - Ouled Djellal	0.0559006	0.375	0.0593047	282.8971321
11_5	Tamanrasset	14_01	Timimoun - Kali	0.0531915	0.333333	0.0594059	893.0298897
10_6	Melika	15_2	Adrar	0.0549451	0.166667	0.0594059	612.7723595
14_8	Timimoun	7_1	Les Gueltates d'Issakarassene	0.0549451	0.2	0.0594595	NA
13_1	Djanet	17_1	Beni Abbes	0.0528302	0.6	0.0594796	1354.532889
1_2	Chott	16_1	El Barka	0.0506329	0.285714	0.0595238	581.946498
1_1	Beni Thour	14_2	Alamellal	0.0577889	0.428571	0.0595533	438.688996
1_3	N'goussa	7_1	Les Gueltates d'Issakarassene	0.0560748	0.166667	0.059633	1016.307684
1_7	Sidi Khouiled	15_01	Tillilène	0.0483871	0.285714	0.0597015	725.6868058
1_3	N'goussa	18_1	El Golea (El Menia)	0.0542636	0.285714	0.0597015	298.1330246
14_03	Tinerkouk	14_8	Timimoun	0	1	0.06	67.72465105
1_5	Rouissat	4_1	Chott Merrouane et Oued Khrouf	0.0421053	0.428571	0.06	213.3051077
1_2	Chott	12_7	Biskra - M'Chouneche	0.0508475	0.375	0.0601093	270.4084905
1_6	Said Otba	14_2	Alamellal	0.0578778	0.428571	0.0601266	436.026777
1_2	Chott	15_2	Adrar	0.04	0.4	0.060241	712.7696625
14_9	Timimoun - Aghlad	18_1	El Golea (El Menia)	0.0506329	0.333333	0.060241	306.0772798
1_1	Beni Thour	12_7	Biskra - M'Chouneche	0.0547945	0.375	0.0604027	272.4466141
10_3	Bounoura	15_7	Oued Aissa	0.0568182	0.285714	0.0604396	413.478472
17_2	El Gsabi	3_1	Tiout	0	0.5	0.0606061	NA
14_01	Timimoun - Kali	15_4	Mahdia	0.015873	0.8	0.0606061	619.2408978
14_02	Timimoun - Oasis de Ouled Saïd	15_4	Mahdia	0.015873	0.8	0.0606061	616.7474837
14_9	Timimoun - Aghlad	2_1	Oasis de Tamantit et Sid Ahmed Timmi	0.0333333	0.2	0.0606061	NA
14_9	Timimoun - Aghlad	17_5	Ouled Khedier	0.0344828	0.333333	0.0606061	132.621646
10_7	Metlili	16_8	Tahtani	0.0357143	0.333333	0.0606061	314.0345264
14_9	Timimoun - Aghlad	16_7	In Salah	0.0551181	0.285714	0.0606061	330.2282008
10_5	Ghardaia	16_2	Foggaret Ezzoua	0.0584795	0.181818	0.0611111	547.1569076
14_02	Timimoun - Oasis de Ouled Saïd	17_6	Taghit	0	1	0.0612245	284.2742115
14_01	Timimoun - Kali	17_6	Taghit	0	1	0.0612245	276.703735
16_2	Foggaret Ezzoua	16_8	Tahtani	0	1	0.0612245	618.5725393
15_7	Oued Aissa	17_3	Igli	0.0315789	0.8	0.0612245	910.8067559
14_01	Timimoun - Kali	16_5	Igostene	0.0454545	0.285714	0.0612245	337.6025761
14_02	Timimoun - Oasis de Ouled Saïd	16_5	Igostene	0.0454545	0.285714	0.0612245	330.978488
12_5	Biskra - Tolga	15_4	Mahdia	0.047619	0.25	0.0612245	364.4483493
12_5	Biskra - Tolga	16_3	Foukani	0.0549451	0.25	0.0612245	491.1626769
1_7	Sidi Khouiled	7_1	Les Gueltates d'Issakarassene	0.0569948	0.2	0.0612245	999.3212214
14_4	Deldoul	14_8	Timimoun	NA	1	0.0612245	51.48014704
14_5	Ghiat	14_8	Timimoun	NA	1	0.0612245	NA
14_7	Tagouzi	14_8	Timimoun	NA	1	0.0612245	NA
14_8	Timimoun	15_02	Tmantit	NA	0.8	0.0612245	NA
14_8	Timimoun	15_1	Adgha	NA	0.8	0.0612245	NA
14_8	Timimoun	15_5	Mansor Bouda	NA	0.8	0.0612245	NA
14_8	Timimoun	15_6	Oued Aarossa	NA	0.8	0.0612245	NA
12_4	Biskra - Ain Ben Noui	4_1	Chott Merrouane et Oued Khrouf	0.037037	0.571429	0.0614035	NA
10_6	Melika	14_02	Timimoun - Oasis de Ouled Saïd	0.0555556	0.25	0.0614035	472.5419486
14_8	Timimoun	17_6	Taghit	0.016129	1	0.0615385	286.6287931
12_5	Biskra - Tolga	12_7	Biskra - M'Chouneche	0.024	1	0.0615385	40.08333293
1_5	Rouissat	15_01	Tillilène	0.05	0.285714	0.0615385	718.0242557
1_4	Ouargla	14_8	Timimoun	0.0517241	0.333333	0.0615385	578.2168358
12_2	Biskra - Ouled Djellal	15_8	Oued Hadj Mamou	0.0605505	0.25	0.0615942	583.1034458
11_5	Tamanrasset	12_2	Biskra - Ouled Djellal	0.0564516	0.444444	0.0616302	1235.275756
1_5	Rouissat	7_1	Les Gueltates d'Issakarassene	0.0575916	0.2	0.0618557	995.3744199
1_1	Beni Thour	10_2	Beriane	0.0588235	0.25	0.0619048	186.7685548
14_9	Timimoun - Aghlad	17_1	Beni Abbes	0.0588235	0.333333	0.0619835	261.5602037
15_01	Tillilène	15_8	Oued Hadj Mamou	0.0396825	1	0.0620155	748.3604921
10_4	El-Ateuf	16_3	Foukani	0.057554	0.285714	0.062069	268.202089
10_4	El-Ateuf	12_7	Biskra - M'Chouneche	0.0591716	0.222222	0.0621469	259.7179516
17_1	Beni Abbes	8_1	Réserve Naturelle du Lac de Réghaïa	0.0598958	0.333333	0.0621762	NA
17_5	Ouled Khedier	3_1	Tiout	0	0.5	0.0625	NA
15_3	Fenoughil	16_9	Foggaret El Arab	0	0.333333	0.0625	332.0508217
16_9	Foggaret El Arab	17_5	Ouled Khedier	0	0.4	0.0625	452.0571745
16_9	Foggaret El Arab	2_1	Oasis de Tamantit et Sid Ahmed Timmi	0	0.25	0.0625	NA
15_9	Reggane	16_9	Foggaret El Arab	0	0.333333	0.0625	259.8785686
11_3	In Amguel	17_3	Igli	0	0.285714	0.0625	861.3278973
11_3	In Amguel	14_1	Ajdir	0	0.285714	0.0625	638.3732568
14_3	Aougourt	16_9	Foggaret El Arab	0	0.285714	0.0625	299.7774444
15_01	Tillilène	5_1	La Vallée d'Iherir	0	0.25	0.0625	NA
[truncated: 1,383 more rows]

## Sheet: S5 Table CORR JI
Table S5: Correlation of the calculated Jaccard-Index (expressing the similarity between oasis pairs / oases group pairs) of biological and cultural proxies with geographic distance for oasis pairs (A) and oases groups (B).
	(A) Individual oasis level			(B) Oases group level
	correlation coefficient	p-value	df	correlation coefficient	p-value	df
Biocultural Diversity	-0.366	< 0.001	1958	-0.1	0.22	151
Biodiversity	-0.264	< 0.001	1897	-0.1	0.22	151
Cultural Diversity	-0.283	< 0.001	1958	-0.05	0.539	151
Birds	-0.273	< 0.001	1707	-0.087	0.315	134
Fauna	-0.268	< 0.001	1897	-0.124	0.128	151
Plants	-0.235	< 0.001	1349	0.003	0.972	134
Languages	-0.319	< 0.001	1908	-0.303	< 0.005	89
Ethnicity	-0.247	< 0.001	1908	-0.163	0.123	89

## Sheet: S6 Table JI GROUPS
Table S6: Jaccard-Index, expressing the similarity between oases groups (Columns: Oasis_Group_In and Oasis_Group_Out).
Oasis_Group_ID_In	Oasis_Group_In	Oasis_Group_ID_Out	Oasis_Group_Out	JI-BD	JI-CD	JI-BCD	Distance between oases groups
13	Djanet	3	Oasis de Moghrar et de Tiout	0.012987	0.25	0.00389105	1262.19
7	d'Ideles	5	Tassili n'Ajjer	0.0133333	0.2	0.00456621	425.5963658
2	Oasis de Tamantit et Sid Ahmed Timmi	12	Ziban	0.00378072	1	0.00529101	916.594021
17	Saouta Valley	5	Tassili n'Ajjer	0.0119048	1	0.00534759	1215.539297
13	Djanet	5	Tassili n'Ajjer	0	0.166667	0.00558659	143.5020323
16	In Salah	5	Tassili n'Ajjer	0.0103627	0.166667	0.00560748	650.5074369
10	M'zab Valley	5	Tassili n'Ajjer	0.00483092	0.142857	0.00626959	882.8470245
1	Ouargla	15	Tuat	0.2925	1	0.00662252	695.4407261
13	Djanet	8	Wilaya d'Alger	0.026087	0.142857	0.00934579	1391.235913
7	d'Ideles	18	El Golea	0.0631579	0.333333	0.00940439	911.3876459
8	Wilaya d'Alger	4	Wilaya d'El-Oued	0.0273973	0.142857	0.00943396	404.3778795
13	Djanet	1	Ouargla	0.0645161	0.333333	0.00946372	918.2252411
18	El Golea	3	Oasis de Moghrar et de Tiout	0.0126582	0.142857	0.00949367	326.509
2	Oasis de Tamantit et Sid Ahmed Timmi	8	Wilaya d'Alger	0	0.125	0.00980392	951.6936638
3	Oasis de Moghrar et de Tiout	12	Ziban	0.0318352	0.333333	0.0102564	568.0854416
2	Oasis de Tamantit et Sid Ahmed Timmi	17	Saouta Valley	0	0.2	0.0127119	352.6772188
15	Tuat	9	Wilaya de M'Sila-Wilaya de Batna	0.0517241	0.142857	0.0136612	908.1868075
18	El Golea	4	Wilaya d'El-Oued	0.0102041	0.2	0.0136986	476.9817108
5	Tassili n'Ajjer	15	Tuat	0.00320513	0.2	0.0142857	914.9312366
7	d'Ideles	3	Oasis de Moghrar et de Tiout	0.0179641	0.2	0.0143541	1212.38
10	M'zab Valley	17	Saouta Valley	0.225543	0.2	0.015	658.9373036
7	d'Ideles	9	Wilaya de M'Sila-Wilaya de Batna	0.0301508	0.333333	0.0153061	1328.45262
8	Wilaya d'Alger	6	Wilaya de Tamanrasset	0.00865801	0.25	0.015625	1406.635072
13	Djanet	10	M'zab Valley	0.0801688	0.5	0.015625	1021.160838
16	In Salah	3	Oasis de Moghrar et de Tiout	0.121053	0.25	0.015625	609.398
7	d'Ideles	15	Tuat	0.234332	0.25	0.0157068	822.5526855
13	Djanet	18	El Golea	0.0891089	0.5	0.016129	935.8220176
7	d'Ideles	11	Hoggar	0.104545	0.125	0.0166667	125.7816825
14	Gouara	8	Wilaya d'Alger	0.0669546	0.6	0.0177515	807.2521044
2	Oasis de Tamantit et Sid Ahmed Timmi	4	Wilaya d'El-Oued	0	0.125	0.0183486	879.5525688
14	Gouara	9	Wilaya de M'Sila-Wilaya de Batna	0.0363128	0.2	0.0186916	759.1541228
5	Tassili n'Ajjer	12	Ziban	0.00376648	0.25	0.0188679	998.282829
14	Gouara	6	Wilaya de Tamanrasset	0.0111421	0.25	0.0196078	867.1371923
18	El Golea	16	In Salah	0.0560345	0.166667	0.0197183	353.0651888
1	Ouargla	12	Ziban	0.264151	1	0.0198675	273.7584
15	Tuat	4	Wilaya d'El-Oued	0.035503	0.5	0.0205479	904.350775
16	In Salah	2	Oasis de Tamantit et Sid Ahmed Timmi	0.00520833	0.125	0.0231788	241.7535283
10	M'zab Valley	1	Ouargla	0.295597	0.2	0.0232558	140.7504215
1	Ouargla	4	Wilaya d'El-Oued	0.0201613	0.428571	0.0252101	212.885373
5	Tassili n'Ajjer	8	Wilaya d'Alger	0	0.111111	0.025641	1260.755736
14	Gouara	3	Oasis de Moghrar et de Tiout	0.00900901	0.111111	0.0265152	367.229
8	Wilaya d'Alger	12	Ziban	0.0726172	0.166667	0.027027	314.0245886
14	Gouara	2	Oasis de Tamantit et Sid Ahmed Timmi	0.00636943	0.333333	0.0273973	156.0734334
3	Oasis de Moghrar et de Tiout	2	Oasis de Tamantit et Sid Ahmed Timmi	0	0.333333	0.0277778	522.3668971
18	El Golea	6	Wilaya de Tamanrasset	0.0190476	0.2	0.0285714	837.3047557
13	Djanet	16	In Salah	0.0384615	0.2	0.0288462	785.3128364
10	M'zab Valley	9	Wilaya de M'Sila-Wilaya de Batna	0.0357143	0.2	0.0288809	293.1041509
1	Ouargla	8	Wilaya d'Alger	0.0769231	0.5	0.0294118	477.5017532
11	Hoggar	6	Wilaya de Tamanrasset	0.112782	0.333333	0.0294118	135.6719385
7	d'Ideles	4	Wilaya d'El-Oued	0.0106952	0.2	0.0298507	1190.70211
15	Tuat	8	Wilaya d'Alger	0.113895	0.25	0.0299145	969.0530598
9	Wilaya de M'Sila-Wilaya de Batna	6	Wilaya de Tamanrasset	0.0185185	0.714286	0.03003	1249.33773
11	Hoggar	2	Oasis de Tamantit et Sid Ahmed Timmi	0.020202	0.2	0.030303	706.6709908
13	Djanet	11	Hoggar	0.152672	0.166667	0.0303867	553.3076151
17	Saouta Valley	4	Wilaya d'El-Oued	0.020979	0.0909091	0.0311284	954.8913109
3	Oasis de Moghrar et de Tiout	4	Wilaya d'El-Oued	0	0.25	0.0313901	587.6444577
3	Oasis de Moghrar et de Tiout	8	Wilaya d'Alger	0.00980392	0.5	0.0314961	467.8382096
18	El Golea	12	Ziban	0.0429338	0.428571	0.0314961	515.7562931
4	Wilaya d'El-Oued	6	Wilaya de Tamanrasset	0	0.1	0.0315236	1111.103979
14	Gouara	5	Tassili n'Ajjer	0.00632911	0.125	0.0325733	948.5320425
7	d'Ideles	2	Oasis de Tamantit et Sid Ahmed Timmi	0	0.2	0.0327869	809.5972649
5	Tassili n'Ajjer	9	Wilaya de M'Sila-Wilaya de Batna	0	0.222222	0.032872	1077.345564
10	M'zab Valley	6	Wilaya de Tamanrasset	0.0284553	0.333333	0.0333333	994.7211952
4	Wilaya d'El-Oued	12	Ziban	0.0754717	0.166667	0.0338983	99.34310589
10	M'zab Valley	12	Ziban	0.227273	0.2	0.0343137	316.8646287
17	Saouta Valley	12	Ziban	0.23764	1	0.0344828	955.2934573
3	Oasis de Moghrar et de Tiout	6	Wilaya de Tamanrasset	0.0273973	0.333333	0.0347826	1142.320508
14	Gouara	17	Saouta Valley	0.133333	0.285714	0.0357143	268.1869094
18	El Golea	1	Ouargla	0.0946502	0.4	0.0357143	270.1770061
14	Gouara	12	Ziban	0.10105	0.25	0.0361111	802.6083207
13	Djanet	6	Wilaya de Tamanrasset	0.117021	0.375	0.0362117	417.6961731
13	Djanet	15	Tuat	0.02849	0.142857	0.0364372	1047.717265
2	Oasis de Tamantit et Sid Ahmed Timmi	9	Wilaya de M'Sila-Wilaya de Batna	0.016129	0.111111	0.0365854	886.8577858
3	Oasis de Moghrar et de Tiout	15	Tuat	0.0153374	0.375	0.0369004	533.8207467
1	Ouargla	5	Tassili n'Ajjer	0.00934579	0.111111	0.0371747	784.9377963
1	Ouargla	9	Wilaya de M'Sila-Wilaya de Batna	0.0346154	0.111111	0.0375	307.5712396
2	Oasis de Tamantit et Sid Ahmed Timmi	1	Ouargla	0	0.2	0.0378151	670.0573001
10	M'zab Valley	3	Oasis de Moghrar et de Tiout	0.0226244	0.0909091	0.0380228	318.773
13	Djanet	17	Saouta Valley	0.0557491	0.142857	0.0383562	1354.532889
15	Tuat	6	Wilaya de Tamanrasset	0.019943	0.8	0.0405904	772.0845892
1	Ouargla	6	Wilaya de Tamanrasset	0.0235294	0.375	0.0406504	941.8055439
5	Tassili n'Ajjer	6	Wilaya de Tamanrasset	0.0178571	0.5	0.0410959	368.0149792
10	M'zab Valley	15	Tuat	0.141256	0.166667	0.0416667	624.1208933
18	El Golea	5	Tassili n'Ajjer	0	0.375	0.0433526	792.6011702
14	Gouara	4	Wilaya d'El-Oued	0.017192	0.111111	0.0449438	778.2186531
11	Hoggar	12	Ziban	0.0703259	0.333333	0.0460177	1258.848879
14	Gouara	16	In Salah	0.0774194	0.5	0.0478261	318.6671985
14	Gouara	15	Tuat	0.101423	0.25	0.0478723	166.6363328
14	Gouara	1	Ouargla	0.125	0.25	0.05	578.2168357
18	El Golea	17	Saouta Valley	0.0701754	0.142857	0.0503778	533.9842482
13	Djanet	4	Wilaya d'El-Oued	0.0104167	0.2	0.0517241	1020.395399
11	Hoggar	4	Wilaya d'El-Oued	0	0.0909091	0.0529248	1175.530312
10	M'zab Valley	8	Wilaya d'Alger	0.0971429	0.25	0.059322	414.6052166
11	Hoggar	1	Ouargla	0.124542	0.333333	0.0614334	992.32861
9	Wilaya de M'Sila-Wilaya de Batna	12	Ziban	0.029877	0.333333	0.0623229	122.5550453
18	El Golea	11	Hoggar	0.0774648	0.285714	0.0659026	852.7747736
2	Oasis de Tamantit et Sid Ahmed Timmi	15	Tuat	0.00647249	0.25	0.0660147	27.64594074
1	Ouargla	17	Saouta Valley	0.457143	0.25	0.0677083	779.2046051
7	d'Ideles	17	Saouta Valley	0.390845	0.5	0.0677083	1162.249166
16	In Salah	8	Wilaya d'Alger	0.06	0.333333	0.0686695	957.0130894
7	d'Ideles	1	Ouargla	0.385214	0.333333	0.0694444	1020.967126
14	Gouara	10	M'zab Valley	0.124726	0.285714	0.0705882	486.2759838
2	Oasis de Tamantit et Sid Ahmed Timmi	5	Tassili n'Ajjer	0	0.166667	0.0734633	892.006367
18	El Golea	14	Gouara	0.0337079	0.375	0.0744501	310.0030854
16	In Salah	4	Wilaya d'El-Oued	0.0841121	0.5	0.0761246	782.3820885
11	Hoggar	5	Tassili n'Ajjer	0.00980392	0.2	0.0785908	498.9176751
11	Hoggar	15	Tuat	0.0687831	0.2	0.0787234	717.3111335
5	Tassili n'Ajjer	4	Wilaya d'El-Oued	0	0.428571	0.0800745	900.5699216
13	Djanet	2	Oasis de Tamantit et Sid Ahmed Timmi	0.0357143	0.714286	0.0805195	1025.678002
7	d'Ideles	10	M'zab Valley	0.13355	0.222222	0.0853659	1072.122979
10	M'zab Valley	4	Wilaya d'El-Oued	0.0294118	0.166667	0.0863636	297.4373586
11	Hoggar	10	M'zab Valley	0.0992647	0.4	0.0884354	1027.807469
3	Oasis de Moghrar et de Tiout	1	Ouargla	0.012987	1	0.0909091	458.9538011
11	Hoggar	16	In Salah	0.0957854	0.285714	0.0942623	531.0272721
13	Djanet	12	Ziban	0.044964	0.142857	0.0970149	1119.203944
16	In Salah	6	Wilaya de Tamanrasset	0.025641	0.142857	0.0980392	551.0606037
18	El Golea	10	M'zab Valley	0.0886076	0.4	0.100806	206.5392326
14	Gouara	11	Hoggar	0.0487179	0.125	0.101299	833.111102
7	d'Ideles	12	Ziban	0.160345	0.5	0.104762	1279.081957
18	El Golea	15	Tuat	0.0614035	0.428571	0.105448	427.4163362
3	Oasis de Moghrar et de Tiout	9	Wilaya de M'Sila-Wilaya de Batna	0.0375	0.285714	0.105919	482.2172634
7	d'Ideles	16	In Salah	0.367347	0.2	0.106667	614.2197313
18	El Golea	8	Wilaya d'Alger	0.0438596	0.333333	0.106762	604.145887
18	El Golea	2	Oasis de Tamantit et Sid Ahmed Timmi	0	0.142857	0.11435	402.8555996
11	Hoggar	9	Wilaya de M'Sila-Wilaya de Batna	0.0331126	0.142857	0.121827	1297.306419
7	d'Ideles	14	Gouara	0.0675991	0.111111	0.124464	926.6736464
17	Saouta Valley	8	Wilaya d'Alger	0.0641975	0.142857	0.125265	871.0706836
8	Wilaya d'Alger	9	Wilaya de M'Sila-Wilaya de Batna	0.0343348	0.428571	0.128571	197.7696773
11	Hoggar	17	Saouta Valley	0.101911	0.285714	0.128713	1057.925892
2	Oasis de Tamantit et Sid Ahmed Timmi	6	Wilaya de Tamanrasset	0.0377358	0.428571	0.132143	757.2893226
16	In Salah	17	Saouta Valley	0.331307	0.142857	0.133758	575.0667465
7	d'Ideles	13	Djanet	0.0638298	0.75	0.138277	454.0726281
11	Hoggar	8	Wilaya d'Alger	0.0257353	0.272727	0.14442	1442.408308
16	In Salah	9	Wilaya de M'Sila-Wilaya de Batna	0.0333333	0.111111	0.145714	845.3489022
15	Tuat	12	Ziban	0.191429	0.166667	0.16041	940.0240816
16	In Salah	10	M'zab Valley	0.146628	0.5	0.167883	554.0596964
3	Oasis de Moghrar et de Tiout	5	Tassili n'Ajjer	0	0.3	0.192958	1119.047688
3	Oasis de Moghrar et de Tiout	17	Saouta Valley	0.0263158	0.222222	0.225464	406.7188545
17	Saouta Valley	6	Wilaya de Tamanrasset	0.0204082	0.3	0.228477	1109.499593
17	Saouta Valley	15	Tuat	0.252252	0.142857	0.23262	340.6153958
10	M'zab Valley	2	Oasis de Tamantit et Sid Ahmed Timmi	0.00487805	0.25	0.237795	601.2482202
11	Hoggar	3	Oasis de Moghrar et de Tiout	0.00833333	0.571429	0.257206	1138.84
13	Djanet	9	Wilaya de M'Sila-Wilaya de Batna	0.00892857	0.375	0.265651	1204.253215
13	Djanet	14	Gouara	0.0280899	0.125	0.27866	1088.389613
17	Saouta Valley	9	Wilaya de M'Sila-Wilaya de Batna	0.0301003	0.111111	0.281013	882.6297384
4	Wilaya d'El-Oued	9	Wilaya de M'Sila-Wilaya de Batna	0.00990099	0.333333	0.293399	206.9153329
18	El Golea	9	Wilaya de M'Sila-Wilaya de Batna	0.0267857	0.333333	0.296636	499.5103491
6	Wilaya de Tamanrasset	12	Ziban	0.030303	0.166667	0.328358	1199.494633
7	d'Ideles	8	Wilaya d'Alger	0.0314465	0.142857	0.361204	1484.660217
16	In Salah	1	Ouargla	0.366438	0.333333	0.366935	571.3236932
16	In Salah	15	Tuat	0.284974	0.2	0.381679	265.549764
16	In Salah	12	Ziban	0.280859	0.25	0.388889	842.3115836
7	d'Ideles	6	Wilaya de Tamanrasset	0.0102564	0.285714	0.453416	79.6076045

## Sheet: S7 Table IBCD IND
Table S7: IBCD-RICH, IBCD-AREA, IBCD-POP of Algerian oases.
Oasis_ID	Oasis	Oasis_Group	IBCD-RICH	BD-RICH	CD-RICH	IBCD-AREA	BD-AREA	CD-AREA	IBCD-POP	BD-POP	CD-POP	Area_update	Pop_update	Protection
11_1	Abelassa	Hoggar (or Ahaggar)	NA	NA	0.139471	NA	NA	0.258753	NA	NA	0.153917610562887	74563	9163	NA
14_03	Tinerkouk	Gouara	NA	NA	0.139471	NA	NA	NA	NA	NA	0.110133442402573	NA	13393	NA
14_1	Ajdir	Gouara	NA	NA	0.139471	NA	NA	NA	NA	NA	NA	NA	NA	NA
14_3	Aougourt	Gouara	NA	NA	0.139471	NA	NA	NA	NA	NA	0.124897736305706	NA	11784	NA
14_4	Deldoul	Gouara	NA	NA	0.139471	NA	NA	0.239221	NA	NA	0.160603753653512	1210	8647	NA
14_5	Ghiat	Gouara	NA	NA	0.139471	NA	NA	NA	NA	NA	NA	NA	NA	NA
14_7	Tagouzi	Gouara	NA	NA	0.139471	NA	NA	NA	NA	NA	NA	NA	NA	NA
15_02	Tmantit	Tuat	NA	NA	0.139471	NA	NA	NA	NA	NA	0.149982123670452	NA	9481	NA
15_1	Adgha	Tuat	NA	NA	0.139471	NA	NA	NA	NA	NA	NA	NA	NA	NA
15_3	Fenoughil	Tuat	NA	NA	0.139471	NA	NA	0.247978	NA	NA	0.124809667458611	7677	11793	NA
15_5	Mansor Bouda	Tuat	NA	NA	0.139471	NA	NA	NA	NA	NA	0.144551648190213	NA	9938	NA
15_6	Oued Aarossa	Tuat	NA	NA	0.139471	NA	NA	NA	NA	NA	NA	NA	NA	NA
15_9	Reggane	Tuat	NA	NA	0.139471	NA	NA	0.261175	NA	NA	0.103554739313918	124298	14179	NA
16_4	Hainoune	In Salah	NA	NA	0.139471	NA	NA	NA	NA	NA	0.214743911006069	NA	5408	NA
16_6	In Ghar	In Salah	NA	NA	0.139471	NA	NA	0.254272	NA	NA	0.130503926862861	28969	11225	NA
16_9	Foggaret El Arab	In Salah	NA	NA	0.139471	NA	NA	0.257826	NA	NA	0.190912948254378	61313	6649	NA
17_2	El Gsabi	Saoura Valley	NA	NA	0	NA	NA	0.11226	NA	NA	0.0440067507823881	2220	3274	NA
17_5	Ouled Khedier	Saoura Valley	NA	NA	0	NA	NA	0.111571	NA	NA	0.0113065248742862	1920	4347	NA
12_2	Biskra - Ouled Djellal	Ziban	0.596978	0.833428	0.360529	NA	NA	NA	NA	NA	NA	NA	NA	NA
12_1	Biskra	Ziban	0.616277	0.79044	0.442114	0.596983153937961	0.71554495223236	0.478421	0.56593929658518	0.838111451722036	0.293767141448325	127.55	215000	NA
12_6	Biskra - El Ghrous	Ziban	0.571561	0.782593	0.360529	0.567733839172549	0.717957902428644	0.41751	0.677049986290004	0.982503689471189	0.371596283108819	254.55	33509	NA
14_2	Alamellal	Gouara	0.437889	0.736306	0.139471	NA	NA	NA	0.608085724491517	1.03433027267753	0.181841176305499	NA	7193	NA
8_1	Réserve Naturelle du Lac de Réghaïa	Wilaya d'Alger	NA	0.693928	NA	NA	0.602190917457882	NA	NA	NA	NA	8.42	0	RAMSAR
17_1	Beni Abbes	Saoura Valley	0.334417	0.668835	0	0.393568259861643	0.667724324604691	0.119412	0.407923747008572	0.915920162516959	-0.100072668499815	10040	11416	NA
1_1	Beni Thour	Ouargla	0.401316	0.66316	0.139471	NA	NA	NA	0.568066891185566	0.946857354219074	0.189276428152058	NA	6744	NA
10_5	Ghardaia	M'zab Valley	0.556664	0.650013	0.463314	0.61021332940588	0.680851833352772	0.539575	0.560947612226248	0.700054610635579	0.421840613816917	66503	93400	NA
10_1	Beni Isguene	M'zab Valley	0.42626	0.631463	0.221057	NA	NA	NA	0.606461599684007	0.890860559057902	0.322062640310112	NA	6800	NA
15_8	Oued Hadj Mamou	Tuat	0.383089	0.626706	0.139471	NA	NA	NA	NA	NA	NA	NA	NA	NA
12_3	Biskra - Sidi Okba	Ziban	0.489761	0.618994	0.360529	0.499859877037125	0.582385422705898	0.417334	0.652158434596852	0.822119851755337	0.482197017438368	245.3	12846	NA
12_7	Biskra - M'Chouneche	Ziban	0.486665	0.612801	0.360529	0.512004768625072	0.599052623141374	0.424957	0.499880484237418	0.68700996148038	0.312751006994457	1225	55809	NA
7_1	Les Gueltates d'Issakarassene	d'Ideles	NA	0.606899	NA	NA	0.574936296385754	NA	NA	NA	NA	351	0	RAMSAR
16_7	In Salah	In Salah (Tidikelt)	0.362962	0.586452	0.139471	0.439671959654511	0.623097341513602	0.256247	0.351271465342064	0.694736927932047	0.00780600275208167	43938	32518	NA
10_3	Bounoura	M'zab Valley	0.401401	0.581745	0.221057	0.441423553499607	0.569578774226152	0.313268	0.403471909018711	0.675209738522869	0.131734079514553	810	35405	NA
15_7	Oued Aissa	Tuat	0.360608	0.581745	0.139471	0.417612500346638	0.590301821797135	0.244923	0.497565025895834	0.810710357298042	0.184419694493627	4030	7034	NA
10_6	Melika	M'zab Valley	0.396343	0.571629	0.221057	NA	NA	NA	NA	NA	NA	NA	NA	NA
15_03	Tuat	Tuat	0.348848	0.558225	0.139471	NA	NA	NA	NA	NA	NA	NA	NA	NA
1_6	Said Otba	Ouargla	0.341619	0.543767	0.139471	NA	NA	NA	0.559072983247106	0.835426856787097	0.282719109707114	NA	3000	NA
11_5	Tamanrasset	Hoggar (or Ahaggar)	0.449301	0.538073	0.360529	0.512645392699578	0.584090338869158	0.4412	0.390934443876348	0.527572194690858	0.254296693061838	37713	92635	NA
1_3	N'goussa	Ouargla	0.375884	0.530711	0.221057	0.430261494991125	0.541478386046526	0.319045	0.443858008422679	0.668473759051798	0.21924225779356	2740	16581	NA
18_1	El Golea (El Menia)	El Golea	0.257537	0.515074	0	0.343846732196473	0.563592394843298	0.124101	0.155281624274522	0.555836975795836	-0.245273727246792	27000	40195	NA
10_4	El-Ateuf	M'zab Valley	0.367789	0.514521	0.221057	0.413744225146515	0.514584895989259	0.312904	0.439078731020426	0.645432591749218	0.232724870291633	750	14752	NA
16_3	Foukani	In Salah	0.325453	0.511435	0.139471	NA	NA	NA	NA	NA	NA	NA	NA	RAMSAR
13_1	Djanet	Djanet	0.392473	0.506002	0.278943	0.466159743879657	0.565073267013674	0.367246	0.481269638419406	0.629280374946853	0.333258901891959	57460	14655	NA
9_1	Chott El Hodna	Wilaya de M'SilaWilaya de Batna	0.432524	0.50452	0.360529	0.478029165943528	0.525965707948191	0.430093	NA	NA	NA	3620	0	RAMSAR
12_4	Biskra - Ain Ben Noui	Ziban	0.418323	0.476117	0.360529	0.447102917952614	0.473431033888547	0.420775	0.571390970892707	0.632922186557398	0.509859755228015	506.92	10107	NA
1_2	Chott	Ouargla	0.306531	0.473591	0.139471	NA	NA	NA	NA	NA	NA	NA	NA	NA
6_1	Gueltates Afilal	Wilaya de Tamanrasset	0.414533	0.468537	0.360529	0.443312297024705	0.470049327680029	0.416575	NA	NA	NA	209	0	RAMSAR
1_7	Sidi Khouiled	Ouargla	0.283858	0.428245	0.139471	0.32238084520639	0.416078537984227	0.228683	0.366778775573332	0.575016369224206	0.158541181922458	131	8803	NA
15_4	Mahdia	Tuat	0.281978	0.424484	0.139471	NA	NA	NA	0.221145007801488	0.426197462211426	0.0160925533915507	NA	30264	NA
14_8	Timimoun	Gouara	0.280418	0.421364	0.139471	0.358779200639396	0.468358052912125	0.2492	0.22703954939889	0.448179958344589	0.00589914045319172	9936	33060	NA
1_5	Rouissat	Ouargla	0.274301	0.40913	0.139471	0.349973431268682	0.452094189726558	0.247853	0.165352087240428	0.389871086897588	-0.0591669124167324	7477	58112	NA
4_1	Chott Merrouane et Oued Khrouf	Wilaya d'El-Oued	0.333139	0.387335	0.278943	0.389643925641622	0.425474649675562	0.353813	0.355699930286902	0.430573661514011	0.280826199059792	3377	23088	RAMSAR
3_1	Tiout	Oasis de Moghrar et de Tiout	0.364638	0.368747	0.360529	0.418174301875481	0.409176082165441	0.427173	0.598360098843105	0.552778144452008	0.643942053234203	1955	3161	RAMSAR
14_6	Swani	Gouara	0.241717	0.343962	0.139471	NA	NA	NA	0.290744707356553	0.431895980068967	0.149593434644138	NA	9513	NA
16_2	Foggaret Ezzoua	In Salah	0.240789	0.342108	0.139471	NA	NA	NA	NA	NA	NA	NA	NA	NA
14_01	Timimoun - Kali	Gouara	0.236653	0.333835	0.139471	NA	NA	NA	NA	NA	NA	NA	NA	NA
14_02	Timimoun - Oasis de Ouled Saïd	Gouara	0.236653	0.333835	0.139471	0.290656607689304	0.349491678940945	0.231822	0.308795869240111	0.441154801973348	0.176436936506873	254	7538	RAMSAR
14_9	Timimoun - Aghlad	Gouara	0.233621	0.327771	0.139471	NA	NA	NA	NA	NA	NA	NA	NA	NA
16_5	Igostene	In Salah	0.227592	0.315713	0.139471	NA	NA	NA	NA	NA	NA	NA	NA	NA
16_1	El Barka	In Salah	0.224296	0.309121	0.139471	NA	NA	NA	NA	NA	NA	NA	NA	NA
16_8	Tahtani	In Salah	0.220499	0.301526	0.139471	NA	NA	NA	NA	NA	NA	NA	NA	RAMSAR
11_2	Ideles	Hoggar (or Ahaggar)	0.217198	0.294925	0.139471	0.328856408054522	0.400477915149731	0.257235	0.302684997550674	0.380301492497273	0.225068502604075	54125	4945	NA
17_6	Taghit	Saoura Valley	0.253997	0.286937	0.221057	0.341535163857318	0.358923486371502	0.324147	0.350869701786387	0.3745605735154	0.327178830057374	8040	6505	NA
11_4	Silet	Hoggar (or Ahaggar)	0.207859	0.276247	0.139471	NA	NA	NA	NA	NA	NA	NA	NA	NA
17_4	Kerzaz	Saoura Valley	0.134333	0.268667	0	0.234160146694736	0.34868674532419	0.119634	0.177840826407782	0.363615112939972	-0.00793346012440806	10520	5136	NA
1_4	Ouargla	Ouargla	0.30487	0.249212	0.360529	0.409424697510629	0.369465778141474	0.449384	0.115059936169326	0.0465357025836106	0.183584169755042	211980	171000	NA
10_7	Metlili	M'zab Valley	0.194342	0.249212	0.139471	0.286848454209226	0.325957787930418	0.247739	0.0747064631700912	0.167144668867385	-0.0177317425272022	7300	40576	NA
10_2	Beriane	M'zab Valley	0.233944	0.24683	0.221057	0.249644470787479	0.213919451995529	0.285369	0.177175426091901	0.204273963463665	0.150076888720136	2.25	30200	NA
15_2	Adrar	Tuat	0.37227	0.244541	0.5	0.417092655326146	0.294283572230676	0.539902	0.318758560025556	0.110476417849141	0.527040702201971	633	64781	NA
17_7	Tamtert	Saoura Valley	0.105024	0.210049	0	0.19684494377526	0.27980211608777	0.113888	0.280879888290681	0.408239056039374	0.153520720541988	3130	1267	NA
12_5	Biskra - Tolga	Ziban	0.281421	0.202314	0.360529	0.334665661225297	0.250640208766927	0.418691	0.174663499334576	0.0509901727276561	0.298336825941496	326.6	63237	NA
5_1	La Vallée d'Iherir	Tassili n'Ajjer	NA	0.170234	NA	NA	0.209130138501242	NA	NA	NA	NA	65	NA	RAMSAR
15_01	Tillilène	Tuat	0.137607	0.135742	0.139471	NA	NA	NA	NA	NA	NA	NA	NA	NA
11_3	In Amguel	Hoggar (or Ahaggar)	0.1307	0.12193	0.139471	0.258684746572464	0.257546662698983	0.259823	0.201468102455368	0.159250536074239	0.243685668836497	93438	4208	NA
17_3	Igli	Saoura Valley	0.163041	0.105024	0.221057	0.266398382007388	0.209866430922167	0.32293	0.205824722332033	0.0901452638465543	0.321504180817512	6220	6833	NA
2_1	Oasis de Tamantit et Sid Ahmed Timmi	Oasis de Tamantit et Sid Ahmed Timmi	NA	0.0870044	NA	NA	0.181414009101788	NA	NA	0.0214542099126413	NA	957	7922	RAMSAR
15_04	Zaouiet Kounta	Tuat	0.0959918	0.0525122	0.139471	0.212119715323888	0.175434873603816	0.248805	0.019602800112983	-0.0615203565817601	0.100725956807726	9140	14531	NA

## Sheet: S8 Table CORR IBCD
Table S8: Correlation of the compounds of the IBCD on an individual oasis level (A) and on an oases group level (B). Significant correlations are marked in bold.
(A) Individual level
	CD-RICH			CD-AREA			CD-POP
	corr	p-value	df	corr	p-value	df	corr	p-value	df
BD-RICH	0.25506	0.0602	53	0.25613	0.1375	33	0.0604909	0.7145	37
BD-AREA	0.22966	0.1845	33	0.231744	0.1804	33	0.00329474	0.9855	31
BD-POP	-0.00346845	0.9833	37	0.0556549	0.7584	31	0.0929423	0.5736	37
(B) Group level
	CD-RICH			CD-AREA			CD-POP
	corr	p-value	df	corr	p-value	df	corr	p-value	df
BD-RICH	0.557076	0.03099	13	0.0693139	0.8139	12	-0.103974	0.7478	10
BD-AREA	0.203228	0.4859	12	0.219829	0.4502	12	-0.119437	0.7116	10
BD-POP	-0.150463	0.6407	10	-0.0799505	0.8049	10	0.0134487	0.9669	10

## Sheet: S9 Table IBCD GROUPS
Table S9: IBCD-RICH, IBCD-AREA, IBCD-POP of Algerian oases groups.
Group Oases ID	Oases Group	IBCD-RICH	BD-RICH	CD-RICH	IBCD-AREA	BD-AREA	CD-AREA	IBCD-POP	BD-POP	CD-POP
1	Ouargla	0.519288	0.678047	0.360529	0.426992	0.382718	0.296339	0.304877	0.297458840215896	0.312294438494327
2	Oasis de Tamantit et Sid Ahmed Timmi	NA	0.0870044	NA	NA	-0.0841159	NA	NA	-0.358665385082472	NA
3	Oasis de Moghrar et de Tiout	0.364638	0.368747	0.360529	0.348574	0.104208	0.427348	0.996161	1.40002621815967	0.592294921723425
4	Wilaya d'El-Oued	0.333139	0.387335	0.278943	0.280289	-0.0501913	0.283141	0.284539	0.223321677883573	0.3457568836981
5	Tassili n'Ajjer	NA	0.170234	NA	NA	-0.00484724	NA	NA	NA	NA
6	Wilaya de Tamanrasset	0.414533	0.468537	0.360529	0.503898	0.606919	0.489225	NA	NA	NA
7	d'Ideles	NA	0.606899	NA	NA	0.426307	NA	NA	NA	NA
8	Wilaya d'Alger	NA	0.693928	NA	NA	0.835277	NA	NA	NA	NA
9	Wilaya de M'Sila-Wilaya de Batna	0.432524	0.50452	0.360529	0.433914	0.290332	0.410297	NA	NA	NA
10	M'zab Valley	0.581894	0.700473	0.463314	0.563343	0.531559	0.488899	0.520585	0.565488189078499	0.475680833521656
11	Hoggar	0.476253	0.591978	0.360529	0.353429	0.343261	0.292024	0.407206	0.447218960357863	0.367192191611063
12	Ziban	0.647561	0.853008	0.442114	0.752623	0.888854	0.487267	0.684593	0.995288856154809	0.373897053542686
13	Djanet	0.392473	0.506002	0.278943	0.273811	0.276045	0.204706	0.796389	1.21826651709419	0.374511944893426
14	Gouara	0.46012	0.780768	0.139471	0.487516	0.785359	0.132009	0.816847	1.52234691019499	0.111347353413021
15	Tuat	0.634971	0.769942	0.5	0.59372	0.641565	0.468314	0.80778	1.10033254997501	0.515228170327463
16	In Salah	0.400413	0.661354	0.139471	0.308204	0.370108	0.0637646	0.630573	1.11876954263795	0.142377343465998
17	Saouta Valley	0.486236	0.69353	0.278943	0.432802	0.431774	0.21332	0.892753	1.47255320620071	0.312952437996763
18	El Golea	0.257537	0.515074	0	0.138113	0.341391	-0.112517	0.326105	0.695493270410283	-0.0432838945055387
